# Supplementary material for: Cross‐sectional relations of whole‐blood miRNA expression levels and hand grip strength in a community sample
Source: Aging Cell. 2017 Jun 8;16(4):888–94. doi: 10.1111/acel.12622 (PMC5506437; doi:10.1111/acel.12622)
Supplement: Supplementary file 1 — Table S1 Characteristics of the study sample by cohort. Table S2 Primary model miRNA associations with hand grip strength. Table S3 Secondary model: miRNA associations with hand grip strength, additional adjustment for cell counts. Table S4 Secondary model: miRNA associations with hand grip strength, additional adjustment for cell counts. Table S5 miRNAs associated with muscle in the literature. Table S6 (a) miRNA–mRNA coexpression analysis. Table S7 Pathway analysis top 15 miRNAs. Table S8 Gene list for custom pathways. Table S9 Pathway analysis 11 miRNAs negatively associated with grip strength. [file ACEL-16-888-s001.xlsx]

## Sheet: S1
Supplemental Table 1. Characteristics of the Study Sample by Cohort
Characteristic	Gen3	Offspring
	N=3197	N=2471
Age,years	47.1 (8.7)	66.8 (8.9)
Women %	53	55
Grip Strength, kg	37.6 (12.2)	31.3 (11.4)
Height, inches	66.9 (3.68)	65.7 (3.75)
BMI, kg/m2	28.0 (5.8)	28.3 (5.3)
Current smoking, %	11	8.5
Hypertension, %	24	63
Diabetes, %	5.1	13.5
Total cholesterol, mg/dL	187 (35)	186 (38)
HDL cholesterol. mg/dL	60 (18)	58 (18)
Triglyceride, mg/dL	113 (81)	118 (69)
Physical activity index	36 (6.7)	35 (5.3)
Cardiovascular disease, %	2.1	16

## Sheet: S2
Supplemental Table 2. Primary model miRNA associations with hand grip strength
miRNA	N	Est Beta_continous	SE_continous	P_continous	Est Beta_binary	SE_binary	P_binary	P_adaptive	FDR
miR-20a-5p	5467	-0.1993	0.0342	6.03e-09	-0.383	0.4939	0.43806	6.03e-09	1.803e-06
miR-183-3p	5492	-0.2303	0.0409	1.94e-08	-0.6501	0.5271	0.21755	1.94e-08	2.9003e-06
miR-29b-2-5p	5280	-0.3204	0.059	5.78e-08	-0.8645	0.3696	0.019374	5.78e-08	4.5971e-06
miR-601	5542	-0.1823	0.0336	6.15e-08	-1.5384	0.6298	0.0146	6.15e-08	4.5971e-06
miR-766-3p	5557	-0.2861	0.0533	8.23e-08	-0.2669	0.6568	0.68455	8.23e-08	4.9215e-06
miR-320b	5608	-0.3322	0.0635	1.73e-07	0.6374	0.8862	0.47203	1.73e-07	7.4323e-06
miR-942	5597	-0.3029	0.0579	1.74e-07	-1.413	0.8155	0.083213	1.74e-07	7.4323e-06
miR-26a-1-3p	4820	-0.101	0.0562	0.072331	-1.3289	0.2698	8.69e-07	1.0762e-06	3.8538e-05
miR-30d-5p	5604	-0.2418	0.0497	1.16e-06	0.4852	0.8606	0.57294	1.16e-06	3.8538e-05
miR-30a-5p	5634	-0.2476	0.0534	3.62e-06	-0.5418	1.1693	0.64315	3.62e-06	0.00010824
miR-126-3p	5621	-0.1671	0.0375	8.31e-06	-0.8414	0.9951	0.39786	8.31e-06	0.00022545
miR-668	4985	-0.1197	0.0386	0.0019142	-1.0534	0.2858	0.00023007	9.0481e-06	0.00022545
miR-25-5p	5389	-0.2161	0.0494	1.25e-05	-1.4218	0.4287	0.00091812	1.25e-05	0.0002875
miR-18a-5p-a1	5432	-0.1521	0.0365	3.09e-05	-0.9469	0.4601	0.039613	3.09e-05	0.00065994
miR-1304-5p	1469	0.1389	0.0387	0.00034606	-0.5721	0.2132	0.0072936	4.3879e-05	0.00087465
miR-20b-5p	5549	-0.1556	0.0386	5.65e-05	0.3486	0.6314	0.58091	5.65e-05	0.00099374
miR-7-1-3p	5414	-0.1278	0.0316	5.34e-05	-0.445	0.4484	0.32103	5.34e-05	0.00099374
miR-190a	1894	-0.1728	0.0616	0.0050679	-0.6563	0.195	0.00076746	6.7588e-05	0.0010636
miR-93-3p	5591	-0.1881	0.0471	6.58e-05	-0.7454	0.7824	0.34075	6.58e-05	0.0010636
miR-28-5p	5437	-0.1745	0.044	7.3e-05	-0.3632	0.4601	0.42991	7.3e-05	0.0010892
miR-642a-5p	5461	-0.2503	0.0632	7.65e-05	-0.3764	0.4855	0.43817	7.65e-05	0.0010892
miR-1255b-5p	5371	-0.2127	0.055	0.00011148	-1.5082	0.4165	0.00029584	0.00011148	0.001282
miR-151a-5p	5030	-0.259	0.062	2.99e-05	0.2987	0.2961	0.31308	9.725e-05	0.001282
miR-363-3p	5440	-0.1663	0.0428	0.00010209	-0.1407	0.4654	0.7624	0.00010209	0.001282
miR-409-3p	5597	-0.176	0.0455	0.00010975	-0.7584	0.8151	0.35216	0.00010975	0.001282
miR-628-3p	5453	-0.2308	0.0595	0.00010654	-0.7329	0.4811	0.12771	0.00010654	0.001282
miR-26b-3p	5424	-0.2267	0.059	0.00012319	-1.1249	0.4571	0.013892	0.00012319	0.0013642
miR-149-5p	559	0.2106	0.1615	0.19258	1.2302	0.321	0.00012819	0.00012819	0.0013689
let-7c	5059	-0.1592	0.0382	3.1e-05	0.1387	0.2936	0.63661	0.00014997	0.0015463
RNU48-b2	5154	-0.3569	0.097	0.00023454	0.3608	0.3242	0.26579	0.00023454	0.0023376
miR-328	5600	-0.1459	0.0401	0.00027746	-2.0907	0.8303	0.011835	0.00027746	0.0026761
miR-744-3p	5454	-0.217	0.06	0.00029841	-1.1494	0.4829	0.017342	0.00029841	0.0027883
miR-221-3p	5422	-0.1794	0.0504	0.00037705	-0.9939	0.4475	0.026392	0.00037705	0.0034163
miR-126-5p	4077	0.0029	0.0305	0.92431	-0.8166	0.2066	7.83e-05	0.00040357	0.003549
miR-340-3p	5452	-0.2049	0.0583	0.00044393	-1.3752	0.4808	0.0042511	0.00044393	0.0037925
miR-22-5p	5379	-0.2346	0.067	0.00046881	-1.1147	0.4205	0.0080424	0.00046881	0.0038937
miR-624-5p	5456	-0.1228	0.0353	0.00051383	-0.9242	0.4855	0.057034	0.00051383	0.0041523
miR-223-5p	5229	-0.1815	0.0524	0.0005391	-1.4123	0.348	5.02e-05	0.0005391	0.0042419
RNU48-b1	5593	-0.3466	0.1005	0.00056503	-1.5896	0.793	0.045069	0.00056503	0.0043319
miR-139-5p	5589	-0.1494	0.0434	0.0005834	-0.2214	0.7742	0.77487	0.0005834	0.0043609
let-7g-5p	5581	-0.1339	0.039	0.00059981	-0.2835	0.7371	0.70058	0.00059981	0.0043742
miR-93-5p	5555	-0.1289	0.0378	0.00064581	-1.1645	0.648	0.072404	0.00064581	0.0045976
miR-424-3p	5354	-0.2136	0.0629	0.00068855	-1.2455	0.4046	0.0020934	0.00068855	0.0047878
miR-26b-5p	5105	-0.0921	0.0272	0.00072203	-0.6558	0.3072	0.032836	0.00072203	0.0049065
miR-20a-3p	3646	-0.1714	0.048	0.00035676	-0.3022	0.2383	0.20477	0.00075464	0.0049263
miR-302c-3p	5272	-0.1084	0.0322	0.0007579	0.2859	0.3611	0.42855	0.0007579	0.0049263
miR-1249	442	0.019	0.1181	0.87222	1.1867	0.358	0.00092237	0.00092237	0.0057456
miR-25-3p	5615	-0.1349	0.0406	0.00091152	-0.1271	0.9393	0.89235	0.00091152	0.0057456
miR-106b-3p	5359	-0.1074	0.0328	0.0010636	-1.2	0.4059	0.0031273	0.0010636	0.0064119
miR-454-5p	5432	-0.1627	0.0497	0.0010722	-0.8703	0.4662	0.061967	0.0010722	0.0064119
miR-193b-3p	5492	0.114	0.0355	0.0013327	-0.9712	0.5245	0.064117	0.0013327	0.0078131
miR-130a-3p	5405	-0.0896	0.0283	0.001545	0.0884	0.4332	0.83824	0.001545	0.0088838
miR-219-1-3p	1974	0.545	0.1568	0.00051969	-0.1666	0.1927	0.38743	0.0016361	0.0092304
miR-125b-5p	5570	-0.1134	0.0363	0.0017816	-0.7506	0.6926	0.27854	0.0017816	0.0098646
miR-1275	5376	-0.1104	0.0358	0.0020411	-0.5449	0.4168	0.19116	0.0020411	0.011096
miR-106b-5p	5601	-0.1059	0.0347	0.0022979	-0.2003	0.8375	0.81097	0.0022979	0.012054
miR-206	5574	-0.1108	0.0363	0.0022866	-0.8314	0.7094	0.24124	0.0022866	0.012054
miR-18a-5p-a2	5375	-0.1155	0.0381	0.0024267	-0.3587	0.4122	0.38424	0.0024267	0.01251
miR-99b-5p	5508	-0.1306	0.0433	0.0025452	-0.8653	0.5507	0.11616	0.0025452	0.012899
let-7e-5p	5395	-0.099	0.0329	0.002649	-0.178	0.4228	0.67366	0.002649	0.013201
miR-125a-5p	5549	-0.1117	0.0381	0.0033923	-0.0072	0.6329	0.99088	0.0033923	0.01636
miR-1274A	2494	0.2057	0.0614	0.00082682	0.1198	0.2927	0.68233	0.003388	0.01636
miR-374a-5p	5514	-0.0938	0.0322	0.003574	0.3464	0.5573	0.53425	0.003574	0.016962
miR-181a-2-3p	5442	-0.1923	0.0667	0.0039583	-1.2859	0.4707	0.0063148	0.0039583	0.018493
miR-1303	4048	-0.0837	0.0707	0.23631	-0.642	0.2089	0.0021287	0.0044124	0.01979
miR-15b-3p	5364	-0.1022	0.0359	0.0044345	-0.8458	0.4065	0.037506	0.0044345	0.01979
miR-218-5p	5491	-0.0905	0.0318	0.0044259	-0.5352	0.5244	0.30756	0.0044259	0.01979
miR-1276	636	0.1822	0.0578	0.0016895	0.2558	0.2978	0.39025	0.0047869	0.021048
miR-1179	1065	0.2936	0.139	0.034954	-0.5968	0.2448	0.014784	0.0055039	0.02385
miR-144-5p	5357	-0.0772	0.028	0.0057765	-1.165	0.4092	0.0044232	0.0057765	0.024674
miR-574-3p	5603	-0.1054	0.0383	0.0059286	-0.6612	0.8476	0.43534	0.0059286	0.024967
miR-19b-1-5p	4128	-0.1342	0.0674	0.046522	-0.5478	0.2196	0.012644	0.006136	0.025133
miR-99b-3p	771	0.1505	0.0552	0.0064875	0.4519	0.2722	0.096954	0.0060768	0.025133
miR-30e-3p	5608	-0.1477	0.0542	0.0064433	-1.2837	0.8897	0.14913	0.0064433	0.026034
miR-376a-3p	5246	-0.0955	0.0353	0.0067662	0.1946	0.3502	0.57841	0.0067662	0.02662
miR-423-5p	4929	-0.1409	0.0459	0.002134	0.2105	0.2788	0.45013	0.0067011	0.02662
miR-1254	5465	-0.1824	0.0675	0.0069189	-1.0057	0.4937	0.041705	0.0069189	0.026867
miR-92a-3p	5612	-0.2555	0.0948	0.0070694	-0.6774	0.9141	0.45864	0.0070694	0.0271
miR-502-5p	4063	-0.0231	0.0481	0.6309	-0.6576	0.2119	0.0019263	0.0072325	0.027374
let-7a-5p	3691	-0.0636	0.0238	0.007653	-0.3197	0.1949	0.10099	0.0074038	0.027672
miR-329	3422	-0.1081	0.0569	0.057431	-0.4699	0.1891	0.013002	0.0075017	0.027691
miR-491-5p	1937	0.1442	0.0538	0.0074024	0.3267	0.2075	0.11537	0.007956	0.02901
miR-130b-5p	5438	-0.1528	0.0585	0.0090417	-1.3284	0.4692	0.0046493	0.0090417	0.032428
miR-27b-3p	5484	-0.1201	0.046	0.0091102	0.0746	0.511	0.88397	0.0091102	0.032428
RNU44-a1	4665	-0.0772	0.0262	0.0032482	-0.185	0.24	0.44077	0.0097262	0.03419
RNU48-a2	5597	-0.2441	0.0947	0.0099483	-1.8003	0.815	0.027216	0.0099483	0.03419
miR-664-3p	5541	-0.0973	0.0377	0.0098477	-0.3547	0.617	0.56546	0.0098477	0.03419
miR-543	4955	0.0245	0.044	0.57724	-0.8244	0.277	0.0029335	0.01022	0.034724
miR-17-5p	5469	-0.0825	0.0323	0.010821	-0.2706	0.4941	0.58387	0.010821	0.036353
miR-652-3p	5353	-0.1531	0.0603	0.01115	0.002	0.3982	0.99606	0.01115	0.037044
miR-382-5p	4626	-0.1197	0.0404	0.0030866	-0.1001	0.244	0.68164	0.011487	0.037742
miR-1178	1812	-0.0362	0.0813	0.65592	-0.5921	0.2037	0.0036709	0.013264	0.043107
miR-505-5p	5405	-0.1473	0.06	0.014149	-1.1515	0.4381	0.0085959	0.014149	0.045491
miR-136-3p	622	0.0729	0.0378	0.054033	0.6374	0.3012	0.034368	0.016536	0.052598
miR-18a-3p	5493	-0.1491	0.0627	0.017399	-0.9678	0.5285	0.067117	0.017399	0.054761
RNU48-a1	5608	-0.1926	0.0812	0.017782	-1.594	0.8855	0.071889	0.017782	0.055191
miR-26a-5p	5468	-0.074	0.0313	0.018089	-0.2298	0.4911	0.63989	0.018089	0.055191
miR-331-3p	5554	-0.1088	0.046	0.017964	-0.7798	0.6473	0.22833	0.017964	0.055191
miR-625-3p	5498	-0.0754	0.032	0.018368	-1.3481	0.5439	0.013214	0.018368	0.055475
miR-629-3p	5382	-0.0979	0.0421	0.020224	-1.0976	0.4194	0.0088899	0.020224	0.060469
miR-16-5p	5490	-0.0565	0.0244	0.020795	0.2862	0.5237	0.58469	0.020795	0.061562
miR-92a-1-5p	733	0.1537	0.2203	0.48558	-0.7267	0.2742	0.0080627	0.023386	0.068552
miR-451a	5592	-0.1448	0.0661	0.028451	-0.7281	0.7876	0.35532	0.028451	0.082592
miR-1270	5113	-0.1222	0.0561	0.029384	-1.3766	0.3147	1.24e-05	0.029384	0.083388
miR-29c-3p	5529	-0.0684	0.0314	0.029144	-0.1992	0.5863	0.73406	0.029144	0.083388
miR-330-3p	4875	-0.1431	0.0543	0.0084293	0.0839	0.2696	0.75554	0.029562	0.083388
miR-195-5p	751	0.1055	0.093	0.25698	0.6574	0.2754	0.017027	0.030441	0.085064
miR-373-3p	2756	-0.0127	0.0406	0.75395	-0.5095	0.1953	0.0091277	0.031736	0.087793
miR-410	2023	0.0797	0.0349	0.022431	-0.2506	0.1943	0.19716	0.032005	0.087793
miR-378a-5p	5512	-0.0935	0.0437	0.032588	-0.78	0.5562	0.16086	0.032588	0.08858
miR-411-3p	4164	-0.1022	0.0601	0.089154	-0.4234	0.2175	0.051592	0.035411	0.095386
miR-15b-5p	5255	-0.0803	0.0384	0.036339	0.597	0.3572	0.094679	0.036339	0.097012
miR-1180	5451	-0.1339	0.0651	0.039696	-0.5684	0.4785	0.23494	0.039696	0.10504
miR-199a-3p	2179	0.0451	0.0463	0.3297	-0.4747	0.2036	0.019779	0.041071	0.10748
miR-335-3p	474	-0.017	0.1455	0.90711	0.7004	0.3433	0.041338	0.041338	0.10748
miR-130b-3p	5207	-0.0706	0.0353	0.045624	-0.6365	0.3365	0.05857	0.045624	0.1176
miR-181a-5p	5228	-0.0823	0.0413	0.046516	0.0504	0.3371	0.88115	0.046516	0.11787
miR-616-5p	5234	-0.1057	0.053	0.046137	-1.1212	0.3525	0.0014777	0.046137	0.11787
miR-24-3p	5622	-0.0841	0.0424	0.047079	-0.8812	1.0058	0.38101	0.047079	0.11829
miR-501-3p	877	0.0934	0.0897	0.29822	0.6103	0.2727	0.025247	0.047526	0.11842
miR-103a-3p	5395	-0.0695	0.0355	0.050731	-0.314	0.4252	0.4603	0.050731	0.12536
miR-29a-3p	5182	0.0719	0.037	0.051912	-0.3219	0.3303	0.32986	0.051912	0.12723
miR-150-5p	5609	-0.1502	0.0775	0.052497	-1.264	0.8936	0.15727	0.052497	0.12761
miR-210	5433	0.067	0.0349	0.054471	-0.6604	0.4592	0.15049	0.054471	0.13029
miR-375	5240	-0.1063	0.0552	0.054333	-0.0307	0.3517	0.93055	0.054333	0.13029
RNU44-a2	4839	-0.0601	0.0305	0.048705	0.3604	0.2616	0.16837	0.055427	0.1304
miR-24-2-5p	3753	-0.0644	0.0526	0.22088	-0.4388	0.2123	0.038792	0.055823	0.1304
miR-29c-5p	5359	-0.1078	0.0562	0.055178	-0.8323	0.4083	0.04155	0.055178	0.1304
miR-155-5p	4089	0.0806	0.0381	0.034263	-0.2315	0.214	0.27947	0.059177	0.13716
miR-943	3303	0.1045	0.0609	0.086552	-0.3126	0.1915	0.10267	0.060702	0.13961
miR-27a-5p	4739	-0.05	0.0478	0.29558	-0.5398	0.2566	0.035421	0.063255	0.14438
miR-1236	982	0.1213	0.0605	0.045183	0.2825	0.24	0.23914	0.066933	0.15161
miR-532-3p	5387	-0.0784	0.0435	0.07167	0.2401	0.4228	0.57014	0.07167	0.16112
miR-1271-5p-b2	5400	-0.094	0.0526	0.073844	-1.5289	0.4372	0.00047397	0.073844	0.16477
miR-1291-b1	5354	-0.0889	0.0513	0.083525	-0.787	0.4065	0.052906	0.083525	0.17715
miR-1291-b2	5351	-0.0897	0.0513	0.0807	-0.8897	0.4041	0.02771	0.0807	0.17715
miR-132-3p	5367	-0.0648	0.0372	0.081815	-0.5367	0.4068	0.18713	0.081815	0.17715
miR-146a-5p	5500	-0.0469	0.027	0.08226	-0.0666	0.5385	0.90153	0.08226	0.17715
miR-16-1-3p	4477	-0.0915	0.0485	0.059235	-0.2927	0.2398	0.22231	0.08005	0.17715
miR-548d-3p	419	0.1184	0.2421	0.62502	0.6309	0.3645	0.083538	0.083538	0.17715
miR-581	2065	0.0906	0.109	0.40595	-0.409	0.1976	0.038511	0.083108	0.17715
miR-939	1339	0.1173	0.053	0.026945	0.0247	0.2195	0.91052	0.085527	0.18009
miR-495	812	-0.1095	0.1319	0.4066	0.5319	0.2623	0.042604	0.090612	0.18946
miR-500a-3p	4841	0.0074	0.0661	0.91053	-0.5824	0.267	0.029187	0.092016	0.18974
miR-589-3p	5331	-0.071	0.0421	0.091792	-0.928	0.3895	0.017213	0.091792	0.18974
miR-376c	1203	0.1987	0.0977	0.04222	-0.1807	0.2383	0.44825	0.094875	0.19298
miR-425-3p	5441	-0.0671	0.0401	0.094716	-0.9538	0.474	0.044241	0.094716	0.19298
miR-23a-5p	1778	0.081	0.0376	0.031607	-0.0171	0.201	0.93223	0.098555	0.19911
miR-339-3p	5530	0.0785	0.048	0.10196	-0.8752	0.5901	0.1381	0.10196	0.20461
miR-7-2-3p	881	0.4154	0.1949	0.033341	-0.0048	0.2603	0.98524	0.10316	0.20564
miR-146b-5p	5566	-0.0676	0.0419	0.10672	-0.2827	0.6817	0.67835	0.10672	0.20994
miR-200c-3p	4427	0.0924	0.0474	0.051522	-0.1846	0.2229	0.40777	0.10653	0.20994
miR-324-3p	5482	-0.0873	0.0548	0.11105	-0.7699	0.5116	0.13238	0.11105	0.21702
miR-30b-5p	5546	-0.1019	0.0651	0.11725	-1.2974	0.6239	0.037603	0.11725	0.22765
miR-590-5p	3448	0.0321	0.0257	0.21188	0.3347	0.2058	0.10388	0.12216	0.23565
miR-1296	3582	-0.0956	0.0665	0.1505	-0.2867	0.2001	0.15197	0.12739	0.24417
miR-191-3p	4107	-0.0279	0.0591	0.63659	-0.4545	0.2311	0.04925	0.12927	0.24619
miR-296-5p	5321	-0.0554	0.0368	0.13205	-0.5795	0.3788	0.12613	0.13205	0.2499
miR-106a-5p	5507	-0.0486	0.0325	0.13471	-0.8418	0.5489	0.12517	0.13471	0.25171
miR-145-5p	5568	-0.0449	0.0301	0.13553	-0.8263	0.6915	0.23217	0.13553	0.25171
miR-433	2908	0.1422	0.0714	0.046417	-0.0393	0.1845	0.83112	0.13431	0.25171
miR-614	628	0.0316	0.2086	0.8796	-0.6056	0.3052	0.047269	0.13804	0.25477
miR-589-5p	3843	-0.0055	0.0748	0.94138	-0.3849	0.1959	0.049423	0.14457	0.26519
miR-636	1315	0.039	0.0666	0.55854	0.4446	0.2385	0.062305	0.14818	0.27015
RNU44-b2	4896	-0.082	0.0429	0.055947	-0.0967	0.2749	0.72485	0.15113	0.27086
miR-142-5p	4503	0.1037	0.0537	0.053238	0.0456	0.2316	0.84392	0.15129	0.27086
miR-361-5p	3577	-0.0422	0.0525	0.42212	-0.3497	0.1974	0.076485	0.15079	0.27086
miR-127-3p	5394	-0.0601	0.0422	0.15477	-0.5712	0.4249	0.17891	0.15477	0.27383
miR-31-3p	1082	0.0346	0.1403	0.8053	-0.4723	0.2464	0.055295	0.15447	0.27383
miR-1248	3368	-0.1134	0.0708	0.10926	0.2037	0.1925	0.2899	0.1583	0.27842
miR-485-3p	946	0.0774	0.1095	0.47968	0.435	0.249	0.080722	0.16937	0.29614
miR-1227	3347	0.067	0.0384	0.081428	-0.1316	0.2142	0.53903	0.18128	0.30624
miR-133a	5490	-0.0448	0.0335	0.18104	0.0015	0.5208	0.9977	0.18104	0.30624
miR-152	5380	-0.0584	0.0435	0.17964	-0.6629	0.4147	0.10999	0.17964	0.30624
miR-20b-3p	4216	0.0516	0.0672	0.44292	-0.3746	0.2221	0.091714	0.17962	0.30624
miR-504	1900	0.1457	0.0877	0.096715	0.1605	0.1961	0.41297	0.17979	0.30624
miR-769-5p	5410	-0.0863	0.0639	0.17682	-1.1369	0.4448	0.010612	0.17682	0.30624
miR-337-3p	315	-0.0796	0.0925	0.39047	0.5302	0.3994	0.1844	0.1844	0.30975
miR-629-5p	5079	-0.1035	0.0585	0.076969	0.1356	0.3025	0.65406	0.1892	0.31604
miR-138-5p	4440	-0.0913	0.0566	0.10694	-0.1882	0.2281	0.40935	0.1939	0.31856
miR-19b-3p	5552	-0.055	0.0422	0.19328	-0.874	0.6421	0.17351	0.19328	0.31856
miR-9-3p	2533	-0.0373	0.0753	0.62066	-0.3668	0.2098	0.080428	0.19183	0.31856
miR-1260a	5462	0.0557	0.0434	0.19923	-1.1593	0.4882	0.017606	0.19923	0.322
miR-339-5p	5561	-0.0571	0.0443	0.19742	-1.2538	0.6647	0.059317	0.19742	0.322
miR-484	5602	-0.1468	0.1142	0.19864	-0.9214	0.8424	0.27412	0.19864	0.322
miR-199a-5p	1674	-0.1392	0.0799	0.081482	-0.0843	0.2132	0.69245	0.20238	0.32533
miR-550a-3p	1884	0.1858	0.1146	0.10499	0.1531	0.2075	0.46057	0.20442	0.32686
RNU44-b1	5254	-0.0426	0.0337	0.20622	-0.6073	0.3522	0.084708	0.20622	0.32798
miR-1271-5p-b1	5386	-0.0637	0.0508	0.20987	-1.2931	0.4279	0.0025241	0.20987	0.33123
miR-483-5p	2570	0.0453	0.0265	0.087579	-0.0814	0.1838	0.65785	0.21048	0.33123
miR-454-3p	5159	-0.0344	0.0282	0.22307	0.0531	0.3183	0.86758	0.22307	0.34739
miR-625-5p	5347	-0.0627	0.0513	0.22193	-0.595	0.3972	0.1342	0.22193	0.34739
miR-576-3p	5284	-0.0576	0.0475	0.22509	-0.3497	0.3694	0.34384	0.22509	0.34872
miR-7-5p	5332	0.0335	0.0277	0.2269	-0.681	0.3865	0.078107	0.2269	0.3497
miR-1201	2477	-0.0878	0.0616	0.15459	-0.2809	0.2921	0.33627	0.22851	0.35038
miR-27b-5p	1496	-0.0279	0.108	0.79634	-0.3598	0.2137	0.092243	0.23429	0.35741
hsa-miR-128a	3082	-0.1229	0.0729	0.092042	-0.0578	0.2973	0.84578	0.23718	0.35998
miR-184	5459	-0.0344	0.0294	0.24261	-0.0394	0.4801	0.93453	0.24261	0.36452
miR-213	1663	0.1228	0.0973	0.2069	-0.2395	0.215	0.26554	0.24242	0.36452
miR-30a-3p	1120	0.1402	0.0882	0.11221	-0.1197	0.2418	0.62071	0.2501	0.3739
miR-129-1-3p	3507	0.0176	0.0679	0.79607	-0.313	0.1908	0.10091	0.25174	0.37447
miR-532-5p	5323	-0.0545	0.0477	0.25361	0.0217	0.3804	0.95454	0.25361	0.37539
miR-886-3p	4948	0.0293	0.0383	0.44359	0.402	0.2775	0.1476	0.26125	0.38479
miR-342-5p	1312	0.1251	0.0971	0.19767	-0.2124	0.215	0.3233	0.26754	0.39022
miR-363-5p	4703	-0.0176	0.0675	0.7941	-0.4056	0.253	0.10891	0.26729	0.39022
miR-301a-3p	3849	0.0054	0.0474	0.90944	-0.3198	0.1994	0.10886	0.27466	0.39866
miR-22-3p	5137	0.0412	0.0382	0.28141	-0.2007	0.3186	0.52879	0.28141	0.40648
miR-193a-5p	5448	-0.0546	0.0512	0.287	-0.6428	0.4714	0.17271	0.287	0.4106
miR-494	3223	-0.083	0.0554	0.13416	0.0963	0.1897	0.6115	0.28609	0.4106
miR-146b-3p	5269	-0.0547	0.0518	0.29046	-0.623	0.3559	0.080119	0.29046	0.41176
miR-218-2-3p	335	-0.148	0.247	0.54957	-0.4163	0.394	0.29078	0.29078	0.41176
miR-660-5p	5528	-0.0497	0.0471	0.29195	-0.3089	0.5862	0.59824	0.29195	0.41176
miR-483-3p	1354	0.1348	0.0985	0.17141	0.1644	0.219	0.45296	0.29584	0.41529
miR-19a-3p	5259	0.0377	0.0364	0.29997	-0.4975	0.352	0.15759	0.29997	0.41912
miR-27a-3p	5387	-0.0435	0.0425	0.30655	-0.5929	0.421	0.15902	0.30655	0.42435
miR-422a	3759	-0.0456	0.0427	0.28547	-0.2152	0.1946	0.26869	0.30654	0.42435
miR-432-5p	1739	0.0161	0.0712	0.82105	-0.3011	0.1985	0.12924	0.30828	0.42454
miR-487b	1544	0.0865	0.0938	0.3566	0.2541	0.2078	0.22149	0.30953	0.42454
miR-186-5p-a2	5512	0.0332	0.0331	0.31521	-1.0112	0.5573	0.069672	0.31521	0.43035
miR-191-5p	5567	-0.0849	0.0863	0.32532	-0.7143	0.6853	0.29733	0.32532	0.44124
miR-28-3p	5207	0.0322	0.0328	0.32614	0.0869	0.3383	0.79737	0.32614	0.44124
miR-192-3p	4577	0	0.0545	0.99969	-0.366	0.2453	0.13568	0.32842	0.44233
miR-154-5p	1614	-0.0447	0.0966	0.64402	-0.2866	0.2045	0.16113	0.3366	0.45131
miR-196b-5p	4404	0.0092	0.0576	0.87335	-0.3265	0.2266	0.14964	0.34961	0.46667
miR-616-3p	4016	-0.0696	0.0491	0.1564	-0.0352	0.2039	0.86304	0.36074	0.47938
let-7g-3p	3146	-0.0344	0.0833	0.67965	-0.2645	0.1946	0.17409	0.36452	0.48226
miR-598	4993	-0.0787	0.0575	0.171	0.0462	0.289	0.87312	0.3867	0.50936
miR-183-5p	1458	-0.0398	0.087	0.64724	0.2894	0.2236	0.1957	0.38983	0.51122
miR-128	2429	-0.1054	0.0782	0.17787	-0.0177	0.3037	0.95357	0.40257	0.52418
miR-151a-3p	5462	0.0412	0.0493	0.40436	-0.9393	0.4917	0.056148	0.40436	0.52418
miR-212-3p	4639	0.0509	0.0383	0.18372	-0.0424	0.2388	0.85925	0.40672	0.52418
miR-323a-3p	1825	0.0919	0.1048	0.38106	0.202	0.1983	0.30855	0.40561	0.52418
miR-134	3507	0.0477	0.0523	0.36206	-0.1917	0.1966	0.32977	0.41047	0.52485
miR-365a-3p	4313	-0.0621	0.0466	0.1828	-0.0143	0.2209	0.94834	0.41075	0.52485
miR-758	2481	0.0873	0.0855	0.30687	0.1593	0.1894	0.40027	0.41642	0.52982
miR-100-5p	3743	-0.0297	0.0312	0.34123	0.1834	0.2005	0.36047	0.41844	0.53014
miR-148b-5p	5395	0.0261	0.0324	0.4203	-0.7158	0.4291	0.095295	0.4203	0.53025
miR-370	4866	-0.0037	0.0394	0.92548	0.3477	0.2671	0.19309	0.42677	0.53616
miR-340-5p	1526	-0.1295	0.1018	0.20345	-0.052	0.217	0.81054	0.43251	0.54109
miR-17-3p	1610	0.105	0.1206	0.38409	-0.1825	0.211	0.38717	0.47097	0.58675
miR-635	1234	-0.1119	0.0971	0.24935	-0.0949	0.2332	0.68397	0.47381	0.58783
miR-33a-3p	780	0.2278	0.1929	0.23796	-0.0753	0.2801	0.78807	0.48021	0.59331
miR-185-5p	5586	-0.0245	0.0358	0.49417	-0.7828	0.7583	0.30196	0.49417	0.60786
miR-197-3p	5600	-0.0302	0.0444	0.49604	-0.9069	0.8345	0.27723	0.49604	0.60786
miR-885-5p	4510	-0.0339	0.0407	0.40394	0.1848	0.2346	0.43096	0.51762	0.63171
miR-216b	900	0.185	0.1693	0.27497	-0.0674	0.2532	0.78994	0.53146	0.64597
miR-744-5p	5444	0.0313	0.0516	0.54397	-0.5864	0.4662	0.20853	0.54397	0.65848
miR-1285-3p	5106	-0.0322	0.0538	0.5494	-0.9549	0.3152	0.0024635	0.5494	0.66238
miR-29a-5p	2714	0.0426	0.0791	0.59007	-0.168	0.1901	0.37696	0.58537	0.70292
miR-941	3832	-0.0273	0.0545	0.61605	-0.1826	0.2077	0.37935	0.59917	0.71661
miR-1244	2680	0.0716	0.0805	0.37348	-0.0814	0.205	0.6914	0.62191	0.7379
miR-192-5p	5635	0.0159	0.0321	0.62038	-0.1576	1.1931	0.89494	0.62038	0.7379
miR-10a-5p	1383	0.088	0.1015	0.38609	0.0768	0.2145	0.72043	0.6441	0.75017
miR-1274b	2443	0.0943	0.1021	0.35595	-0.0553	0.3076	0.85741	0.64251	0.75017
miR-148a-3p	2174	-0.0465	0.0516	0.36788	-0.0597	0.2048	0.77045	0.63881	0.75017
miR-15a-3p	3037	-0.0662	0.0728	0.36303	0.0555	0.1985	0.77996	0.63582	0.75017
miR-539-5p	629	0.1511	0.1628	0.35394	0.0117	0.2944	0.96827	0.64981	0.75017
miR-542-3p	886	-0.0356	0.0693	0.60705	-0.1979	0.2558	0.43906	0.64937	0.75017
miR-671-3p	5495	0.0282	0.0617	0.64841	-0.6397	0.5304	0.22778	0.64841	0.75017
let-7d-3p	1442	0.0595	0.0688	0.38788	0.0424	0.2205	0.8476	0.67605	0.77333
miR-204-5p	756	0.114	0.1326	0.3903	-0.0544	0.2741	0.8426	0.67763	0.77333
miR-222-3p	5599	-0.013	0.0309	0.67275	-0.8108	0.8324	0.3301	0.67275	0.77333
U6-snRNA-b	5357	0.0158	0.0384	0.68039	-0.2602	0.4043	0.51986	0.68039	0.77353
miR-374b-5p	5334	-0.0121	0.0311	0.69752	-0.6052	0.3866	0.11748	0.69752	0.78999
miR-431-5p	2051	0.0616	0.0737	0.40349	-0.0236	0.202	0.90719	0.70054	0.79043
miR-1282	984	-0.0982	0.14	0.48318	-0.1095	0.2621	0.67621	0.71659	0.80247
miR-362-5p	3756	0.0262	0.0505	0.60367	-0.1218	0.1931	0.52813	0.71621	0.80247
miR-135a-5p	1769	-0.0668	0.0937	0.47603	-0.074	0.2078	0.7216	0.72791	0.81211
let-7b-5p	5035	-0.0272	0.0355	0.44278	0.0469	0.2909	0.87201	0.73524	0.81723
miR-139-3p	3412	-0.0201	0.0279	0.47091	0.054	0.1882	0.77417	0.73997	0.81945
miR-922	1040	-0.1096	0.1437	0.44611	0.0031	0.2518	0.99007	0.74785	0.82512
miR-320a	5534	0.0141	0.0448	0.75282	-0.8561	0.598	0.1523	0.75282	0.82755
miR-331-5p	868	0.0434	0.1974	0.82599	0.1835	0.259	0.47885	0.7596	0.83195
miR-140-3p	5598	-0.0111	0.0376	0.76724	0.2614	0.8204	0.74999	0.76724	0.83725
miR-720	5599	0.0205	0.0712	0.77345	-1.3671	0.8255	0.097767	0.77345	0.84095
miR-186-5p-a1	5471	-0.0083	0.031	0.78773	-0.4842	0.4972	0.33021	0.78773	0.8503
miR-886-5p	5484	0.0134	0.0497	0.78739	-0.6642	0.5133	0.19572	0.78739	0.8503
miR-140-5p	2453	-0.0201	0.0605	0.73921	0.1195	0.1998	0.54978	0.79113	0.85089
miR-185-3p	258	0.3529	0.3206	0.27213	-0.1054	0.4348	0.80839	0.80839	0.86634
miR-224-5p	1947	-0.0239	0.075	0.74999	-0.1129	0.2053	0.58249	0.81716	0.87261
miR-505-3p	4021	-0.0186	0.0565	0.7417	0.1077	0.2017	0.59355	0.82139	0.874
miR-145-3p	443	0.0857	0.0546	0.11753	-0.0666	0.3438	0.84644	0.84644	0.8945
miR-654-5p	4504	-0.022	0.0427	0.60689	-0.0594	0.2275	0.79398	0.84664	0.8945
miR-324-5p	5432	-0.0098	0.0541	0.85577	-0.76	0.4575	0.096739	0.85577	0.90097
miR-182-5p	4951	0.008	0.0314	0.79924	-0.1364	0.2814	0.62791	0.86087	0.90316
miR-142-3p	5457	0.0053	0.035	0.87933	-0.8786	0.4796	0.067034	0.87933	0.91929
let-7i-3p	405	-0.4099	0.2725	0.13335	0.0502	0.3606	0.88926	0.88926	0.92415
miR-342-3p	5604	-0.0064	0.0467	0.89015	-0.6744	0.8565	0.43107	0.89015	0.92415
miR-486-3p	3881	-0.0051	0.0417	0.90177	0.0691	0.2047	0.73576	0.93747	0.96991
miR-148b-3p	2403	0.0183	0.0569	0.74827	-0.0136	0.2109	0.94876	0.94784	0.97725
miR-345-5p	5484	-0.0029	0.0504	0.95418	-0.3526	0.5143	0.49301	0.95418	0.98041
U6-snRNA-a1	5417	-0.0003	0.0294	0.9909	-0.559	0.44	0.20398	0.9909	0.99757
miR-107	760	-0.0263	0.1779	0.88258	-0.0335	0.2737	0.9027	0.98178	0.99757
miR-31-5p	5267	0.0007	0.0414	0.98704	-0.7054	0.3606	0.050505	0.98704	0.99757
miR-500a-5p	5414	0.0007	0.048	0.98912	-0.4025	0.4422	0.3628	0.98912	0.99757
miR-502-3p	5403	0.0011	0.0496	0.98283	-0.7151	0.4332	0.098794	0.98283	0.99757
miR-570-3p	310	0.0585	0.1157	0.61357	-0.0131	0.41	0.97459	0.97459	0.99757
miR-335-5p	2245	-0.0053	0.0557	0.92347	0.0069	0.1988	0.9722	0.99479	0.99813
miR-223-3p	5551	0.0001	0.0961	0.99931	-0.9388	0.6361	0.14002	0.99931	0.99931

## Sheet: S3
Supplemental Table 3. Secondary model: miRNA associations with hand grip strength, additional adjustment for cell counts
miRNA	N	Est Beta_continous	SE_continous	P_continous	Est Beta_binary	SE_binary	P_binary	P_adaptive	FDR
miR-29b-2-5p	5280	-0.37268	0.0640045	6.17e-09	-0.763006	0.457778	0.0956248	6.17e-09	1.84483e-06
miR-20a-5p	5467	-0.210253	0.0369968	1.4e-08	0.349939	0.653315	0.592234	1.4e-08	2.093e-06
miR-942	5597	-0.396217	0.0709835	2.51e-08	-0.523306	1.22481	0.669213	2.51e-08	2.50163e-06
miR-320b	5608	-0.390482	0.0709999	4e-08	0.456456	1.04636	0.662687	4e-08	2.99e-06
miR-766-3p	5557	-0.340296	0.0641213	1.16e-07	0.771257	0.995338	0.438454	1.16e-07	6.9368e-06
miR-601	5542	-0.193824	0.0368194	1.47e-07	-1.51186	0.678988	0.0260166	1.47e-07	7.3255e-06
miR-642a-5p	5461	-0.359962	0.0711512	4.37e-07	0.0857852	0.632743	0.892161	4.37e-07	1.86661e-05
miR-183-3p	5492	-0.224373	0.0447807	5.62e-07	0.0136669	0.768194	0.985806	5.62e-07	2.04887e-05
miR-26a-1-3p	4820	-0.113897	0.0596948	0.0564593	-1.55529	0.311324	6.06e-07	6.16716e-07	2.04887e-05
miR-26b-3p	5424	-0.290999	0.0660851	1.09e-05	-1.11935	0.601753	0.0629243	1.09e-05	0.000289033
miR-28-5p	5437	-0.210344	0.0479132	1.16e-05	0.313581	0.579217	0.588264	1.16e-05	0.000289033
miR-30d-5p	5604	-0.249672	0.0568152	1.13e-05	0.195392	1.03456	0.850207	1.13e-05	0.000289033
miR-30a-5p	5634	-0.266981	0.0623523	1.89e-05	-0.526632	1.52277	0.72948	1.89e-05	0.0004347
miR-149-5p	559	0.140982	0.176907	0.42589	1.46368	0.343241	2.04e-05	2.04e-05	0.000435686
miR-223-5p	5229	-0.240823	0.0575639	2.92e-05	-1.33983	0.413633	0.00120667	2.92e-05	0.000545675
miR-363-3p	5440	-0.195576	0.0466494	2.81e-05	0.247225	0.612496	0.686498	2.81e-05	0.000545675				1
let-7c	5059	-0.175546	0.0415766	2.47e-05	0.553974	0.332471	0.0957303	3.35742e-05	0.000557705
miR-151a-5p	5030	-0.300301	0.0686368	1.24e-05	0.411298	0.333353	0.217328	3.25597e-05	0.000557705
miR-668	4985	-0.156585	0.0411586	0.000144039	-0.792017	0.327727	0.0156978	3.88032e-05	0.00061064
miR-1249	442	-0.0668256	0.124633	0.592163	1.55417	0.385564	5.64e-05	5.64e-05	0.00084318
miR-190a	1894	-0.168127	0.06383	0.00851518	-0.722141	0.205727	0.000451752	6.57487e-05	0.000936136
miR-126-3p	5621	-0.173779	0.0439486	7.79e-05	-0.413693	1.10497	0.708127	7.79e-05	0.00102617
miR-1304-5p	1469	0.13936	0.0402091	0.000545659	-0.586309	0.226045	0.00952094	8.52481e-05	0.00102617
miR-206	5574	-0.157349	0.0400295	8.58e-05	-0.334993	0.81365	0.680565	8.58e-05	0.00102617
miR-7-1-3p	5414	-0.135754	0.0343611	7.9e-05	-0.0836327	0.621788	0.89301	7.9e-05	0.00102617
miR-18a-5p-a1	5432	-0.15365	0.0395155	0.000102287	-0.669972	0.587734	0.254373	0.000102287	0.00113273
miR-328	5600	-0.190982	0.0490096	9.88e-05	-1.11211	1.00597	0.268995	9.88e-05	0.00113273
RNU48-b2	5154	-0.458132	0.11902	0.00012013	0.515265	0.357757	0.149855	0.00012013	0.00123858
miR-25-5p	5389	-0.205791	0.0534385	0.000119177	-1.29673	0.538713	0.0161165	0.000119177	0.00123858
miR-744-3p	5454	-0.255712	0.0666627	0.000126692	-1.01593	0.652348	0.119454	0.000126692	0.0012627
miR-340-3p	5452	-0.255825	0.0673723	0.000148138	-1.7825	0.612495	0.00362773	0.000148138	0.00140305
miR-93-3p	5591	-0.225084	0.0593299	0.000150159	-0.266163	1.13478	0.814567	0.000150159	0.00140305
miR-1255b-5p	5371	-0.230002	0.061139	0.000170609	-1.48535	0.505593	0.00332037	0.000170609	0.00154582
miR-125b-5p	5570	-0.148835	0.0397569	0.000183469	0.644413	0.823973	0.434205	0.000183469	0.00160296
miR-20b-5p	5549	-0.168288	0.0450831	0.000191478	1.10411	0.815124	0.175628	0.000191478	0.00160296
miR-26b-5p	5105	-0.107863	0.0289093	0.000192998	-0.332053	0.354831	0.349419	0.000192998	0.00160296
miR-221-3p	5422	-0.207817	0.0561502	0.000217069	-0.771871	0.553228	0.163014	0.000217069	0.00172622
miR-624-5p	5456	-0.139177	0.0376318	0.000219386	-1.28335	0.56406	0.0229362	0.000219386	0.00172622
miR-22-5p	5379	-0.26947	0.0740925	0.000278795	-1.08965	0.534815	0.0416596	0.000278795	0.00213743
miR-409-3p	5597	-0.187706	0.0520248	0.000311607	0.371237	1.31018	0.776923	0.000311607	0.00232926
miR-193b-3p	5492	0.136967	0.0381484	0.000333458	-0.707104	0.721105	0.326846	0.000333458	0.0024318
miR-329	3422	-0.14664	0.0604964	0.0154106	-0.640582	0.202657	0.00158214	0.000358536	0.00255244
let-7g-5p	5581	-0.159924	0.0452915	0.000417806	0.707203	0.919618	0.441919	0.000417806	0.00283918
miR-30e-3p	5608	-0.221419	0.0626674	0.000414264	-0.960126	1.0463	0.358854	0.000414264	0.00283918
miR-18a-5p-a2	5375	-0.143321	0.041274	0.000520365	0.0522519	0.505045	0.917602	0.000520365	0.00345754
miR-652-3p	5353	-0.22227	0.0655895	0.000707667	0.510275	0.483494	0.291297	0.000707667	0.00459984
miR-139-5p	5589	-0.174715	0.0519096	0.000769207	0.446593	0.993413	0.653051	0.000769207	0.00489347
miR-181a-2-3p	5442	-0.25239	0.0754827	0.000833035	-0.957853	0.612922	0.118172	0.000833035	0.00518911
miR-1291-b1	5354	-0.191344	0.0574243	0.000868472	-0.592529	0.507676	0.24321	0.000868472	0.00519346
miR-93-5p	5555	-0.152497	0.0457239	0.000858843	-0.626038	0.799275	0.433514	0.000858843	0.00519346
RNU48-a2	5597	-0.407049	0.122771	0.000921378	-0.927433	1.04073	0.372901	0.000921378	0.0054018
miR-1291-b2	5351	-0.190614	0.0578236	0.000986231	-0.704811	0.499234	0.158076	0.000986231	0.0054608
miR-19b-1-5p	4128	-0.15197	0.0715866	0.033829	-0.73189	0.23902	0.00221006	0.000966921	0.0054608
miR-628-3p	5453	-0.217207	0.0658387	0.000976998	-0.52628	0.672796	0.434118	0.000976998	0.0054608
miR-302c-3p	5272	-0.11449	0.0348023	0.00101035	0.22284	0.401584	0.578986	0.00101035	0.00549265
miR-454-5p	5432	-0.176991	0.0542261	0.00110635	-0.83942	0.639193	0.189159	0.00110635	0.00590712
miR-374a-5p	5514	-0.112932	0.0347188	0.00115066	0.756951	0.721955	0.294472	0.00115066	0.0060359
let-7e-5p	5395	-0.115011	0.0359063	0.00136855	0.383188	0.508147	0.450831	0.00136855	0.00705509
miR-376a-3p	5246	-0.121058	0.0380116	0.00145821	0.634457	0.412672	0.124251	0.00145821	0.00726677
miR-424-3p	5354	-0.219954	0.069014	0.00144634	-1.34214	0.508658	0.00835114	0.00144634	0.00726677
miR-330-3p	4875	-0.201754	0.0587078	0.000594609	0.330025	0.303038	0.276183	0.00150634	0.00738351
RNU48-b1	5593	-0.401542	0.127029	0.00158168	-1.23271	1.15404	0.285497	0.00158168	0.00762779
miR-25-3p	5615	-0.159768	0.0508922	0.00170331	0.271066	1.02854	0.792143	0.00170331	0.00808396
miR-20a-3p	3646	-0.174082	0.0499232	0.000494793	-0.182502	0.259008	0.481081	0.00178592	0.00821524
miR-219-1-3p	1974	0.570736	0.16561	0.000581653	-0.180933	0.203457	0.373889	0.00177534	0.00821524
miR-29c-5p	5359	-0.190501	0.0613095	0.00189971	-0.55018	0.533516	0.302481	0.00189971	0.00860626
miR-1276	636	0.200965	0.0604539	0.000946517	0.345667	0.316435	0.27472	0.00219395	0.00964695
miR-27b-3p	5484	-0.151376	0.0493688	0.00217975	0.558361	0.554836	0.314295	0.00217975	0.00964695
miR-1254	5465	-0.222346	0.0729469	0.00231573	-0.34773	0.678836	0.608503	0.00231573	0.0100348
miR-491-5p	1937	0.175678	0.0580893	0.00252958	0.35204	0.220266	0.110052	0.00287904	0.0122976
miR-382-5p	4626	-0.146136	0.0433649	0.000758836	-0.0909167	0.269412	0.735781	0.00323064	0.0136051
miR-99b-5p	5508	-0.136033	0.046652	0.00356269	-0.0770486	0.757862	0.919026	0.00356269	0.0147951
miR-1274A	2494	0.220477	0.0687435	0.00135997	0.25946	0.312947	0.407095	0.00414077	0.0169602
miR-1275	5376	-0.112773	0.0395321	0.00435351	-0.251707	0.536037	0.638683	0.00435351	0.0175905
miR-15b-3p	5364	-0.109464	0.0385522	0.00453917	-0.747045	0.513159	0.145518	0.00453917	0.0180962
miR-1303	4048	-0.0696222	0.0749195	0.352799	-0.703094	0.225012	0.00179019	0.00492399	0.0191314
miR-130a-3p	5405	-0.0860778	0.0305991	0.00492682	0.618519	0.532255	0.245262	0.00492682	0.0191314
miR-218-5p	5491	-0.0978002	0.0349584	0.00516831	-0.315351	0.697705	0.651301	0.00516831	0.0198119
miR-29c-3p	5529	-0.0966246	0.0347306	0.00542125	0.442946	0.725801	0.541701	0.00542125	0.0205184
miR-195-5p	751	0.126311	0.0994067	0.204311	0.86722	0.293049	0.00309793	0.00559432	0.0209088
miR-1179	1065	0.240587	0.148865	0.106392	-0.712748	0.256638	0.0055027	0.0057273	0.0209748
miR-331-3p	5554	-0.157267	0.0569233	0.00575228	-0.165833	0.85477	0.846177	0.00575228	0.0209748
miR-106b-5p	5601	-0.113516	0.0412784	0.00598125	0.764347	0.947455	0.419857	0.00598125	0.0215469
miR-502-5p	4063	-0.0261965	0.0506206	0.604833	-0.721372	0.230119	0.00172991	0.00642665	0.0228758
miR-126-5p	4077	0.0114931	0.0321247	0.72054	-0.698331	0.225014	0.00192324	0.00759822	0.0267279
miR-335-3p	474	0.0413576	0.155549	0.790467	0.968223	0.364949	0.00800243	0.00800243	0.0278224
miR-130b-5p	5438	-0.168115	0.0647096	0.00940555	-1.56391	0.630392	0.0131398	0.00940555	0.0323248
miR-99b-3p	771	0.153919	0.058703	0.00894416	0.447816	0.290162	0.122815	0.00977077	0.0331984
miR-144-5p	5357	-0.0771981	0.030246	0.0107309	-1.06826	0.524813	0.0418534	0.0107309	0.036051
miR-501-3p	877	0.0694012	0.0994589	0.485529	0.847578	0.29222	0.00374224	0.0116803	0.0383781
miR-636	1315	0.0758843	0.0715144	0.28887	0.715752	0.256508	0.00528494	0.0116082	0.0383781
miR-106b-3p	5359	-0.0863096	0.0350622	0.0138664	-1.40259	0.506684	0.00565796	0.0138664	0.0450622
miR-375	5240	-0.145174	0.0590671	0.014016	0.254773	0.418777	0.542968	0.014016	0.0450622
miR-411-3p	4164	-0.137869	0.0633447	0.0295808	-0.457843	0.236533	0.0529685	0.0143803	0.0457415
miR-378a-5p	5512	-0.117878	0.0483352	0.0147733	-0.00102804	0.719341	0.99886	0.0147733	0.0464969
miR-125a-5p	5549	-0.106278	0.0437026	0.0150577	0.621805	0.770033	0.419415	0.0150577	0.0468232
miR-629-5p	5079	-0.146639	0.062863	0.0197084	0.596151	0.348107	0.0868579	0.0151901	0.0468232
miR-1236	982	0.11854	0.061925	0.0559179	0.547675	0.254132	0.0312037	0.015696	0.0474051
miR-485-3p	946	0.108278	0.120507	0.369177	0.728447	0.265717	0.00613889	0.0155854	0.0474051
miR-24-2-5p	3753	-0.107754	0.0559958	0.0543986	-0.478092	0.229695	0.0374466	0.0179952	0.0538057
miR-1180	5451	-0.166677	0.0711515	0.0191919	0.107726	0.637041	0.865722	0.0191919	0.0568157
RNU44-a2	4839	-0.0717808	0.0328882	0.0291214	0.515088	0.293474	0.0792977	0.0198005	0.0580426
miR-769-5p	5410	-0.161541	0.0717596	0.0244215	-1.24363	0.573998	0.0303118	0.0244215	0.0708936
miR-451a	5592	-0.181063	0.0808578	0.0251827	-0.216702	0.930799	0.815916	0.0251827	0.0724002
RNU48-a1	5608	-0.217948	0.0978724	0.026002	-0.623586	1.12143	0.578192	0.026002	0.0740438
miR-616-5p	5234	-0.126336	0.0569721	0.0266357	-1.16216	0.432531	0.00723624	0.0266357	0.0751327
miR-574-3p	5603	-0.0917525	0.0416621	0.0276904	-1.362	0.973705	0.161941	0.0276904	0.0773779
miR-1248	3368	-0.155454	0.0758596	0.0405258	0.341847	0.206778	0.0983526	0.0312345	0.0856799
miR-181a-5p	5228	-0.0974365	0.0451745	0.0310655	0.462206	0.382154	0.226538	0.0310655	0.0856799
miR-373-3p	2756	-0.0178911	0.0426024	0.674554	-0.537187	0.207297	0.00958697	0.0318785	0.0866515
miR-1270	5113	-0.129109	0.0603846	0.0325605	-1.27938	0.372459	0.00059752	0.0325605	0.0877079
miR-505-5p	5405	-0.143601	0.067355	0.0330566	-0.994903	0.555315	0.0732578	0.0330566	0.0882493
miR-152	5380	-0.0998265	0.0474106	0.0352936	-0.0142446	0.504087	0.977457	0.0352936	0.0925683
miR-18a-3p	5493	-0.148356	0.0703867	0.0351051	-0.647091	0.750866	0.388843	0.0351051	0.0925683
miR-27a-5p	4739	-0.110935	0.0525975	0.0349913	-0.421871	0.283117	0.136264	0.0356354	0.0926521
miR-1271-5p-b2	5400	-0.119253	0.0577812	0.0390835	-1.69087	0.563965	0.00272947	0.0390835	0.100741
miR-425-3p	5441	-0.0883601	0.0432054	0.0408971	-0.402291	0.660406	0.542449	0.0408971	0.104515
miR-155-5p	4089	0.0889212	0.0408384	0.029515	-0.296312	0.232897	0.203329	0.0415907	0.105387
let-7a-5p	3691	-0.0512341	0.0251951	0.0420829	-0.303428	0.209477	0.14754	0.0443065	0.111325
miR-629-3p	5382	-0.0905334	0.0450964	0.0447467	-1.30487	0.547173	0.017128	0.0447467	0.111494
miR-130b-3p	5207	-0.0753713	0.0376274	0.0452251	-0.328076	0.387187	0.396851	0.0452251	0.111755
miR-103a-3p	5395	-0.0754422	0.0379751	0.0470212	0.514732	0.510096	0.312982	0.0470212	0.114304
miR-324-3p	5482	-0.121663	0.061159	0.0467253	-0.333052	0.690223	0.629452	0.0467253	0.114304
miR-1178	1812	-0.0287416	0.0850346	0.735407	-0.513735	0.214973	0.0168962	0.0543337	0.131014
miR-199a-3p	2179	0.0513126	0.0518181	0.322181	-0.477906	0.218517	0.0287861	0.0560304	0.133646
miR-92a-3p	5612	-0.221759	0.116165	0.0563189	0.1677	1.05299	0.87347	0.0563189	0.133646
miR-27a-3p	5387	-0.0886979	0.0466366	0.0572451	0.0705294	0.519843	0.892084	0.0572451	0.133721
miR-423-5p	4929	-0.117464	0.0523959	0.0250206	0.258005	0.308574	0.403128	0.0571251	0.133721
miR-17-5p	5469	-0.0670727	0.0359189	0.061915	0.578373	0.62617	0.355704	0.061915	0.140247
miR-495	812	-0.149861	0.138108	0.278236	0.577026	0.275123	0.0360138	0.0615354	0.140247
miR-543	4955	0.00811808	0.046394	0.861102	-0.755627	0.320871	0.0185653	0.0615356	0.140247
miR-548d-3p	419	-0.0755842	0.261963	0.773111	0.727531	0.387626	0.0605918	0.0605918	0.140247
miR-26a-5p	5468	-0.0631628	0.0344717	0.0669669	-0.0436457	0.630667	0.944829	0.0669669	0.15055
RNU44-a1	4665	-0.0638647	0.0280029	0.0226197	-0.0853269	0.262541	0.745192	0.0704048	0.155934
miR-146b-5p	5566	-0.0906992	0.050087	0.0702276	-0.0607163	0.813008	0.940471	0.0702276	0.155934
miR-939	1339	0.107744	0.0562921	0.0558625	0.298706	0.234093	0.20201	0.0709451	0.155975
miR-339-5p	5561	-0.0935027	0.0521513	0.0730485	-0.572753	0.852714	0.501817	0.0730485	0.158272
miR-433	2908	0.167832	0.0748747	0.0250776	-0.0927749	0.197542	0.638627	0.0726239	0.158272
miR-15b-5p	5255	-0.0812549	0.0454126	0.0736388	0.902686	0.396271	0.0227716	0.0736388	0.158403
miR-625-3p	5498	-0.0623163	0.0350044	0.0750986	-1.67141	0.72968	0.022028	0.0750986	0.160389
miR-1227	3347	0.0909088	0.0407555	0.0257827	0.0926515	0.229989	0.687074	0.0766191	0.162476
miR-664-3p	5541	-0.074941	0.0424116	0.077291	0.230251	0.976292	0.813565	0.077291	0.162747
miR-454-3p	5159	-0.0535208	0.030479	0.0791572	0.281207	0.366935	0.443495	0.0791572	0.165511
miR-146b-3p	5269	-0.0975613	0.0556825	0.079822	-0.0949668	0.42026	0.821233	0.079822	0.165742
miR-576-3p	5284	-0.087199	0.0505785	0.084767	-0.174077	0.457029	0.703303	0.084767	0.174795
miR-361-5p	3577	-0.023773	0.0561024	0.671782	-0.459956	0.212328	0.0303389	0.0875001	0.179195
miR-30b-5p	5546	-0.135694	0.0804915	0.0918955	-0.901609	0.698164	0.196625	0.0918955	0.186917
miR-136-3p	622	0.0588093	0.0387638	0.129809	0.491249	0.315171	0.119137	0.0938969	0.187168
miR-200c-3p	4427	0.10696	0.0500411	0.0326222	-0.0995414	0.243333	0.682502	0.0936658	0.187168
miR-614	628	-0.0123411	0.221383	0.955566	-0.711269	0.326927	0.0296305	0.0936471	0.187168
miR-127-3p	5394	-0.0755659	0.0453468	0.095699	-0.158667	0.529703	0.764541	0.095699	0.189497
miR-31-3p	1082	0.177274	0.14921	0.235092	-0.47062	0.261422	0.0718851	0.0976677	0.192123
miR-23a-5p	1778	0.0839408	0.0393646	0.0331276	-0.0644099	0.212329	0.761636	0.0983168	0.192136
miR-581	2065	0.114772	0.114419	0.31595	-0.394087	0.207645	0.0577687	0.0998509	0.193866
miR-16-5p	5490	-0.0451359	0.0278007	0.104536	0.636899	0.590188	0.280575	0.104536	0.201653
miR-150-5p	5609	-0.163839	0.101403	0.106218	-0.5057	1.07829	0.639103	0.106218	0.203584
miR-210	5433	0.0591672	0.0376401	0.116034	0.201582	0.605961	0.739401	0.116034	0.220244
miR-92a-1-5p	733	0.165413	0.229199	0.470739	-0.561939	0.288997	0.0518977	0.116383	0.220244
miR-532-3p	5387	-0.085274	0.0546391	0.118667	0.588986	0.466059	0.206376	0.118667	0.223153
miR-410	2023	0.059919	0.0450063	0.18325	-0.325377	0.209541	0.120532	0.123458	0.230712
miR-24-3p	5622	-0.0818599	0.053904	0.128922	-0.0435426	1.1516	0.96984	0.128922	0.239426
miR-16-1-3p	4477	-0.088077	0.0512685	0.085881	-0.279974	0.267192	0.294764	0.132037	0.243699
miR-154-5p	1614	-0.0298231	0.102432	0.770977	-0.426744	0.215061	0.0472784	0.133843	0.245515
miR-132-3p	5367	-0.0592883	0.0396893	0.135291	-0.207146	0.506394	0.682513	0.135291	0.246658
miR-589-3p	5331	-0.0663035	0.0450445	0.141099	-0.825755	0.489988	0.0920021	0.141099	0.255689
miR-589-5p	3843	-0.0109204	0.0791811	0.890314	-0.404929	0.210511	0.0544677	0.155744	0.280528
miR-184	5459	-0.0458821	0.0327417	0.161179	0.27642	0.559746	0.621448	0.161179	0.288577
miR-504	1900	0.142812	0.0952795	0.134092	0.250934	0.212767	0.238303	0.162222	0.288717
miR-660-5p	5528	-0.0736415	0.052967	0.164493	0.272753	0.79931	0.732941	0.164493	0.291025
miR-1296	3582	-0.0836959	0.0703506	0.234254	-0.311359	0.214189	0.146102	0.171313	0.299548
miR-138-5p	4440	-0.104581	0.0601083	0.081958	-0.178768	0.250406	0.475315	0.170602	0.299548
miR-337-3p	315	-0.0356273	0.097609	0.715412	0.573462	0.42765	0.179994	0.179994	0.311751
miR-590-5p	3448	0.0215398	0.0269558	0.424305	0.368442	0.220704	0.0951025	0.180378	0.311751
miR-532-5p	5323	-0.0700175	0.0524233	0.181738	0.420481	0.454245	0.354662	0.181738	0.312298
miR-494	3223	-0.107002	0.0587583	0.0687019	0.0566799	0.202912	0.780002	0.18321	0.313027
miR-27b-5p	1496	-0.0461153	0.115389	0.689478	-0.406047	0.226349	0.0728907	0.184724	0.313821
miR-146a-5p	5500	-0.0387903	0.0298712	0.194149	0.396161	0.63004	0.529518	0.194149	0.327969
miR-20b-3p	4216	0.009872	0.0705646	0.888746	-0.435536	0.242785	0.0728871	0.198125	0.33266
miR-342-5p	1312	0.168727	0.104526	0.106754	-0.179996	0.228286	0.43046	0.199151	0.33266
miR-1260a	5462	0.058741	0.0465429	0.206979	-1.05545	0.661544	0.11068	0.206979	0.343815
miR-483-3p	1354	0.13904	0.107759	0.197205	0.279888	0.234096	0.231905	0.212851	0.351616
miR-191-3p	4107	-0.0262213	0.0619041	0.671897	-0.428543	0.25313	0.0905226	0.218101	0.358309
miR-29a-5p	2714	0.0116906	0.0834126	0.88855	-0.347346	0.202455	0.086285	0.227278	0.369327
miR-625-5p	5347	-0.0667133	0.0552064	0.22694	-0.397743	0.500133	0.426492	0.22694	0.369327
miR-324-5p	5432	-0.0710294	0.0590737	0.229273	-0.540173	0.586964	0.35747	0.229273	0.370555
miR-1271-5p-b1	5386	-0.0663114	0.0555044	0.232261	-1.23522	0.554223	0.0258758	0.232261	0.373365
miR-218-2-3p	335	-0.150363	0.259699	0.563034	-0.481937	0.404945	0.234052	0.234052	0.374232
miR-142-5p	4503	0.0846547	0.0568143	0.136295	0.179741	0.255913	0.482493	0.2575	0.409534
miR-213	1663	0.10265	0.103657	0.322197	-0.299841	0.229004	0.190485	0.259888	0.410187
miR-216b	900	0.285449	0.180365	0.113906	-0.114636	0.266925	0.667601	0.260654	0.410187
RNU44-b2	4896	-0.0761514	0.0465372	0.101838	0.00560384	0.304349	0.98531	0.262108	0.410316
miR-422a	3759	-0.0554208	0.0450993	0.219209	-0.224564	0.20998	0.284916	0.265294	0.411704
miR-9-3p	2533	-0.0645609	0.0797427	0.418247	-0.314328	0.222545	0.157888	0.265748	0.411704
miR-598	4993	-0.0986559	0.0608822	0.105208	0.037839	0.333129	0.90957	0.267305	0.411981
miR-199a-5p	1674	-0.138831	0.0860795	0.106997	0.000807502	0.226527	0.997156	0.272367	0.415892
miR-7-2-3p	881	0.328264	0.203995	0.107978	0.0271008	0.272908	0.920901	0.272625	0.415892
miR-19a-3p	5259	0.0426824	0.0391863	0.276114	-0.0925829	0.419853	0.825481	0.276114	0.419077
miR-370	4866	-0.029506	0.042132	0.483764	0.429093	0.299093	0.15145	0.279617	0.42225
miR-183-5p	1458	-0.0170334	0.0934291	0.855366	0.374338	0.237784	0.115487	0.28485	0.42585
miR-943	3303	0.0846361	0.0642007	0.187503	-0.180319	0.204387	0.377687	0.284182	0.42585
miR-296-5p	5321	-0.0430174	0.0403908	0.286918	-0.183898	0.439445	0.675616	0.286918	0.426808
miR-376c	1203	0.137982	0.103363	0.182189	-0.209348	0.253895	0.409669	0.292016	0.432241
miR-193a-5p	5448	-0.0583217	0.0560275	0.297952	-0.0339632	0.611382	0.955701	0.297952	0.438855
miR-145-5p	5568	-0.0346479	0.0341805	0.310788	0.295403	0.973141	0.761478	0.310788	0.450813
miR-185-5p	5586	-0.0435462	0.0427757	0.308722	0.30244	0.995602	0.761311	0.308722	0.450813
miR-365a-3p	4313	-0.0756011	0.0494645	0.126497	0.0135087	0.242451	0.955569	0.310509	0.450813
miR-550a-3p	1884	0.156393	0.118788	0.18816	0.168148	0.217894	0.440331	0.312101	0.450813
miR-139-3p	3412	-0.0268005	0.0293315	0.36094	0.242862	0.202437	0.230316	0.320758	0.458884
miR-301a-3p	3849	0.0246618	0.0496731	0.619585	-0.307256	0.21566	0.1543	0.320406	0.458884
miR-106a-5p	5507	-0.0359682	0.036645	0.32638	-0.15641	0.71519	0.826895	0.32638	0.460319
miR-33a-3p	780	0.269563	0.199933	0.178001	-0.189811	0.291887	0.515535	0.326165	0.460319
miR-374b-5p	5334	-0.0329896	0.033538	0.325338	-0.538207	0.450006	0.231754	0.325338	0.460319
miR-192-5p	5635	0.0368634	0.0382263	0.334919	0.0459603	1.4912	0.975414	0.334919	0.470145
miR-17-3p	1610	0.145737	0.125019	0.243917	-0.192999	0.219896	0.380158	0.344861	0.481839
miR-720	5599	-0.0806649	0.0860485	0.34858	-0.330607	1.18815	0.780829	0.34858	0.48477
miR-19b-3p	5552	-0.0491704	0.0531729	0.355154	-0.610813	0.792247	0.440751	0.355154	0.491625
miR-223-3p	5551	0.107434	0.117258	0.359597	-0.738567	0.71474	0.301497	0.359597	0.495482
miR-22-3p	5137	0.037217	0.0413526	0.368171	0.097181	0.368719	0.792127	0.368171	0.504969
miR-30a-3p	1120	0.114315	0.0938663	0.22358	-0.184909	0.260909	0.478538	0.370569	0.505937
miR-487b	1544	0.116704	0.0996191	0.241593	0.16633	0.218704	0.446976	0.377036	0.512426
RNU44-b1	5254	-0.0314108	0.0362204	0.38587	-0.410267	0.415016	0.322928	0.38587	0.52206
miR-635	1234	-0.137253	0.107938	0.2038	-0.1134	0.249213	0.649105	0.401723	0.54106
miR-1285-3p	5106	-0.0476144	0.0574353	0.407142	-1.17193	0.372054	0.00164295	0.407142	0.543462
miR-886-3p	4948	0.0150179	0.0410576	0.714549	0.394035	0.305035	0.196497	0.40607	0.543462
miR-28-3p	5207	0.0287733	0.0354728	0.417328	0.339156	0.393943	0.38932	0.417328	0.553748
miR-616-3p	4016	-0.0656881	0.0511932	0.199525	0.0662474	0.221766	0.765161	0.419856	0.553748
miR-7-5p	5332	0.0241546	0.0299763	0.420404	-0.784412	0.439557	0.0743953	0.420404	0.553748
miR-133a	5490	-0.0285543	0.0364036	0.432855	0.385799	0.691518	0.576937	0.432855	0.567648
miR-500a-3p	4841	-0.023266	0.0703474	0.740864	-0.378453	0.304935	0.21463	0.438302	0.572281
miR-148b-5p	5395	0.0259887	0.0342155	0.447554	-0.359234	0.582335	0.537339	0.447554	0.581821
miR-192-3p	4577	-0.0158811	0.0570497	0.78074	-0.338988	0.275723	0.218962	0.451799	0.583381
miR-212-3p	4639	0.0504246	0.0402162	0.209971	-0.0302122	0.263667	0.908779	0.452657	0.583381
miR-186-5p-a2	5512	0.0272582	0.0365809	0.456218	-1.00099	0.791122	0.20583	0.456218	0.585447
U6-snRNA-b	5357	0.0318144	0.04316	0.461082	0.0678833	0.455904	0.88164	0.461082	0.58916
miR-320a	5534	0.0369121	0.0510023	0.469264	-0.599316	0.835763	0.473353	0.469264	0.597063
miR-345-5p	5484	-0.0399875	0.0560515	0.475628	0.141969	0.700765	0.839462	0.475628	0.602597
miR-29a-3p	5182	0.0276038	0.0402065	0.4924	0.0931411	0.389226	0.810884	0.4924	0.621213
miR-323a-3p	1825	0.103284	0.111121	0.35278	0.147772	0.211733	0.485262	0.508898	0.639329
miR-142-3p	5457	-0.0252912	0.0402325	0.529625	-0.173755	0.575463	0.76271	0.529625	0.662585
miR-1201	2477	-0.0726458	0.0700185	0.29961	-0.122004	0.314074	0.697695	0.541358	0.674441
miR-140-3p	5598	0.0277518	0.0462097	0.54816	0.0736784	0.947606	0.938028	0.54816	0.679854
miR-432-5p	1739	0.0463041	0.0758777	0.541789	-0.193677	0.213605	0.364606	0.550318	0.679854
miR-483-5p	2570	0.0309998	0.0286229	0.278907	0.0227668	0.195644	0.907365	0.552524	0.679854
miR-134	3507	0.0427138	0.0551111	0.438368	-0.159392	0.212422	0.453075	0.558853	0.684824
miR-185-3p	258	0.583418	0.346284	0.0934716	-0.255021	0.457657	0.577393	0.577393	0.701791
miR-339-3p	5530	0.0299089	0.0534936	0.576111	0.0218617	0.853374	0.979563	0.576111	0.701791
miR-363-5p	4703	-0.0285007	0.0708066	0.687326	-0.275704	0.287539	0.337686	0.582343	0.704941
hsa-miR-128a	3082	-0.080139	0.0798047	0.315375	0.0350334	0.323172	0.913679	0.600451	0.721024
let-7g-3p	3146	0.00913597	0.0896145	0.918806	-0.210932	0.209476	0.314008	0.599193	0.721024
miR-128	2429	-0.0813298	0.0856184	0.342268	0.0986458	0.325558	0.761898	0.60831	0.727539
miR-654-5p	4504	-0.0439107	0.0451777	0.331131	-0.0486702	0.24963	0.845425	0.611796	0.728793
let-7b-5p	5035	-0.0284978	0.0380017	0.453349	0.207491	0.32956	0.528985	0.619167	0.731743
miR-100-5p	3743	-0.0227758	0.0333602	0.494829	0.150112	0.213818	0.482678	0.619095	0.731743
miR-542-3p	886	-0.0560928	0.0710544	0.430089	-0.145897	0.265911	0.583259	0.629946	0.741551
miR-885-5p	4510	-0.00583912	0.0429208	0.891793	0.241911	0.256384	0.345446	0.634831	0.74437
miR-922	1040	-0.0409795	0.156791	0.793871	-0.241711	0.269893	0.370521	0.647144	0.755844
miR-331-5p	868	0.0307954	0.211508	0.884277	0.245759	0.274949	0.371452	0.663602	0.769058
miR-340-5p	1526	-0.0858809	0.106185	0.418776	-0.0934333	0.227869	0.681801	0.6629	0.769058
miR-129-1-3p	3507	0.00998946	0.0716185	0.889079	-0.180584	0.203999	0.376081	0.669292	0.772658
miR-505-3p	4021	-0.0488824	0.0602231	0.417024	0.0705726	0.216659	0.744641	0.682174	0.783803
miR-941	3832	-0.0412439	0.0570713	0.46993	-0.109962	0.225976	0.626558	0.684189	0.783803
miR-1244	2680	0.0311275	0.0893028	0.72745	-0.171312	0.219741	0.435659	0.694445	0.789502
miR-196b-5p	4404	-0.000212605	0.0607591	0.997208	-0.214223	0.250519	0.392527	0.693767	0.789502
miR-140-5p	2453	-0.0422995	0.0629903	0.501956	0.109154	0.212169	0.606949	0.699206	0.789729
miR-431-5p	2051	0.0226828	0.0771825	0.768879	-0.170148	0.214847	0.428426	0.699927	0.789729
let-7i-3p	405	-0.423642	0.288335	0.142621	0.137062	0.372674	0.713052	0.713052	0.801514
miR-222-3p	5599	-0.0124962	0.0351181	0.721981	0.190672	1.15245	0.868598	0.721981	0.808511
let-7d-3p	1442	0.053245	0.0736348	0.469757	0.0658465	0.23658	0.780774	0.740695	0.82187
miR-148b-3p	2403	0.0459711	0.0601631	0.444887	0.0160135	0.223503	0.942885	0.744905	0.82187
miR-204-5p	756	0.090415	0.138703	0.514716	0.122418	0.290623	0.673608	0.739946	0.82187
miR-671-3p	5495	0.022402	0.0686252	0.744105	-0.263802	0.7156	0.712408	0.744105	0.82187
miR-886-5p	5484	-0.0173197	0.055554	0.755233	0.12974	0.667121	0.84581	0.755233	0.830201
miR-362-5p	3756	0.0281077	0.0533542	0.598358	-0.107739	0.207462	0.603563	0.760628	0.833068
miR-10a-5p	1383	0.0639657	0.10849	0.555566	0.0951213	0.226048	0.673918	0.769241	0.838199
miR-758	2481	0.0553931	0.0896044	0.536509	0.0748119	0.201258	0.710116	0.770919	0.838199
miR-148a-3p	2174	-0.0388296	0.0547171	0.478012	-0.0168054	0.217574	0.938436	0.775088	0.839509
miR-191-5p	5567	-0.0323595	0.114635	0.777739	-0.462094	0.786503	0.556875	0.777739	0.839509
miR-145-3p	443	0.0655951	0.0569891	0.250435	-0.0977521	0.361547	0.786885	0.786885	0.841328
miR-151a-3p	5462	0.014936	0.0541377	0.782645	-0.709674	0.673113	0.291789	0.782645	0.841328
miR-486-3p	3881	0.0108991	0.0442984	0.805667	0.143247	0.22201	0.518809	0.787865	0.841328
miR-539-5p	629	0.100538	0.173879	0.563364	0.0150087	0.313595	0.96183	0.845094	0.899229
miR-570-3p	310	0.0252126	0.128956	0.845144	-0.0748408	0.43331	0.862879	0.862879	0.914897
miR-135a-5p	1769	-0.0394242	0.0993533	0.691563	-0.0726289	0.219777	0.741061	0.875174	0.921398
miR-186-5p-a1	5471	-0.00535146	0.0339585	0.874788	-0.422119	0.657804	0.521092	0.874788	0.921398
miR-1282	984	-0.0629931	0.150617	0.675884	-0.0762187	0.280617	0.785932	0.883074	0.926454
miR-107	760	-0.0603686	0.191905	0.753189	0.0977566	0.295736	0.740996	0.901125	0.940096
miR-500a-5p	5414	-0.00631651	0.0514881	0.902366	0.103847	0.572014	0.855947	0.902366	0.940096
miR-1274b	2443	0.0115226	0.118274	0.9224	0.135189	0.330105	0.682167	0.915208	0.943611
miR-197-3p	5600	0.00542135	0.0499368	0.913553	-0.0419219	1.01836	0.967165	0.913553	0.943611
miR-502-3p	5403	-0.00578496	0.0542779	0.915126	-0.571635	0.555443	0.303459	0.915126	0.943611
miR-15a-3p	3037	-0.0296526	0.0769572	0.700036	-0.0187047	0.212002	0.929698	0.924849	0.950274
miR-342-3p	5604	-0.00441478	0.0561959	0.937385	0.186871	1.07984	0.862616	0.937385	0.959857
miR-182-5p	4951	-0.00402816	0.0332234	0.903503	0.0998218	0.321014	0.755846	0.945825	0.965194
miR-744-5p	5444	0.00299249	0.0577006	0.958641	-0.101978	0.585968	0.861846	0.958641	0.974944
miR-31-5p	5267	-0.00170008	0.0451692	0.969978	-0.320674	0.43449	0.460521	0.969978	0.981099
miR-335-5p	2245	0.00825184	0.0593524	0.889439	0.04157	0.210493	0.843453	0.971255	0.981099
U6-snRNA-a1	5417	0.000102716	0.0338925	0.997582	-0.339099	0.494668	0.493055	0.997582	0.997582
miR-224-5p	1947	-0.00217724	0.0802888	0.978369	-0.0237069	0.219615	0.914042	0.993825	0.997582
miR-484	5602	-0.000697765	0.1415	0.996066	-0.595417	0.97556	0.541669	0.996066	0.997582

## Sheet: S4
Supplemental Table 4. miRNA associations with hand grip strength, by gender
	Men					Women
	Est Beta	SE	p value	Top 15		Est Beta	SE	p value	Top 15
miR-29b-2-5p	-0.45601	0.102642	9.28444e-06	y	miR_20a_5p	-0.164008	0.0363987	6.86741e-06	y
miR-942	-0.429577	0.0983775	1.31175e-05	y	miR_130b_5p	-0.235995	0.0610065	0.000111945
miR-183-3p	-0.308108	0.0708126	1.40894e-05	y	miR_18a_3p	-0.236719	0.0651818	0.000286371
miR-20a-5p	-0.226156	0.0591887	0.000136171	y	miR_25_5p	-0.187332	0.0517166	0.000296995	y
miR-30d-5p	-0.32999	0.0864236	0.000137548	y	miR_193a_5p	-0.186693	0.054674	0.000647299
miR-766-3p	-0.349169	0.0917594	0.00014498	y	miR_374a_5p	-0.111762	0.0336013	0.000891377
miR-601	-0.21678	0.0595924	0.000280587	y	miR_601	-0.116136	0.0353362	0.00102574	y
miR-30a-5p	-0.3138	0.0902777	0.000517434	y	miR_26b_3p	-0.205662	0.0628504	0.0010793
miR-1255b-5p	-0.322996	0.0955727	0.000737384		miR_18a_5p_a1	-0.125145	0.0383593	0.00111729	y
miR-93-3p	-0.272516	0.0829895	0.00103814		miR_181a_5p	-0.136783	0.0424649	0.00129165
miR-126-3p	-0.213129	0.0652203	0.00109789	y	let_7e_5p	-0.109871	0.0341754	0.00131915
miR-320b	-0.329652	0.101901	0.00123173		miR_130a_3p	-0.0971977	0.030358	0.00138087
miR-409-3p	-0.254204	0.078683	0.00125031		miR_624_5p	-0.119149	0.0376041	0.00154785
RNU48-b2	-0.528308	0.167565	0.00163706		miR_221_3p	-0.172595	0.0546692	0.00160995
miR-223-5p	-0.276263	0.092391	0.00281742		miR_218_5p	-0.104675	0.0333489	0.00171328
miR-151a-5p	-0.310837	0.10635	0.00350305		miR_183_3p	-0.134257	0.0435163	0.00205288
RNU48-b1	-0.512976	0.177528	0.00389019		miR_20b_5p	-0.126913	0.0412274	0.00210041
let-7c	-0.192606	0.0683839	0.00489525		miR_132_3p	-0.119166	0.0392996	0.00244892
miR-363-3p	-0.207812	0.0737893	0.00489645		miR_642a_5p	-0.208172	0.0696224	0.00281284
miR-424-3p	-0.307062	0.110156	0.00535259		miR_27b_3p	-0.143745	0.0481229	0.00284007
miR-628-3p	-0.282704	0.101515	0.00539577		miR_7_1_3p	-0.0976373	0.0327231	0.00287106
miR-144-5p	-0.138149	0.0496761	0.00546047		miR_103a_3p	-0.109596	0.0369242	0.00302062
miR-20b-5p	-0.183682	0.0663648	0.00568512		miR_26b_5p	-0.0835589	0.0282208	0.00309359
miR-15b-3p	-0.174724	0.0635449	0.00601016		miR_574_3p	-0.128017	0.0433856	0.00319519
miR-454-5p	-0.238041	0.0873988	0.00650238		miR_628_3p	-0.188781	0.0642068	0.00330548
miR-25-5p	-0.231637	0.0874517	0.00813103		miR_340_3p	-0.18146	0.061729	0.00331169
miR-7-1-3p	-0.149143	0.0563709	0.00820278		miR_1275	-0.106852	0.0364623	0.00341084
miR-93-5p	-0.174386	0.0668769	0.00917176		let_7g_5p	-0.117511	0.0412443	0.00441365
miR-106b-3p	-0.149389	0.057307	0.00919437		miR_99b_5p	-0.130138	0.0460343	0.00473035
miR-22-5p	-0.287632	0.115702	0.0129861		miR_505_5p	-0.172277	0.0611507	0.00487629
let-7g-5p	-0.162456	0.0679623	0.0169025		miR_28_5p	-0.136298	0.048482	0.00496692
miR-26b-5p	-0.11156	0.0482681	0.0209053		miR_126_3p	-0.111797	0.0397971	0.00499904	y
miR-18a-5p-a1	-0.146463	0.0639812	0.0221534	y	miR_18a_5p_a2	-0.111925	0.0402499	0.00545846
miR-25-3p	-0.15903	0.0699094	0.0229992		miR_17_5p	-0.095953	0.0346439	0.00564621
miR-139-5p	-0.170176	0.0753735	0.0240438		miR_766_3p	-0.159414	0.0575653	0.005653	y
miR-328	-0.159831	0.0716439	0.0257728		let_7b_5p	-0.103812	0.0375896	0.00578891
miR-193b-3p	0.137713	0.0631289	0.0292415		miR_302c_3p	-0.0909048	0.0330002	0.00591287
miR-625-3p	-0.121235	0.0555818	0.0292612		miR_375	-0.155983	0.056728	0.00600317
miR-106b-5p	-0.128922	0.0599235	0.0315344		miR_1180	-0.182489	0.0668747	0.00639398
miR-664-3p	-0.139022	0.0647319	0.031835		miR_374b_5p	-0.0865024	0.0325676	0.007949
miR-181a-2-3p	-0.24017	0.112286	0.0325394		miR_125a_5p	-0.106164	0.0400543	0.00807973
miR-1270	-0.211582	0.0998464	0.034191		miR_744_3p	-0.169446	0.0662635	0.0106027
miR-28-5p	-0.156809	0.0741504	0.0345508		let_7c	-0.100094	0.0394731	0.0112762
miR-629-3p	-0.15781	0.0748065	0.0349957		miR_345_5p	-0.130604	0.0516424	0.0114905
let-7e-5p	-0.119944	0.0586116	0.0408197		miR_320b	-0.187148	0.074679	0.0122615	y
miR-16-5p	-0.0895167	0.0438322	0.0412288		miR_576_3p	-0.120486	0.0487865	0.0135823
miR-210	0.128685	0.0630437	0.0413356		miR_454_3p	-0.0740321	0.0302394	0.014419
miR-340-3p	-0.205465	0.102573	0.0452737		miR_1254	-0.179599	0.0739618	0.0152309
miR-744-3p	-0.19729	0.10063	0.0500428		miR_30e_3p	-0.137697	0.0567685	0.0153419
miR-125a-5p	-0.131152	0.0671412	0.0508843		miR_376a_3p	-0.0871202	0.0359325	0.0153898
miR-642a-5p	-0.205871	0.105939	0.0520925		miR_106b_3p	-0.0841377	0.034786	0.0156363
miR-18a-5p-a2	-0.128343	0.0662262	0.0527421		miR_22_5p	-0.17163	0.0715271	0.0164797
miR-29a-3p	0.126574	0.0663307	0.0564833		miR_629_3p	-0.105848	0.0442229	0.0167509
miR-17-5p	-0.104778	0.0553999	0.058699		miR_26a_5p	-0.078757	0.0330071	0.0170928
miR-26b-3p	-0.191793	0.102878	0.0624		miR_29c_3p	-0.0776291	0.0329976	0.018709
miR-125b-5p	-0.114127	0.0629181	0.0698095		miR_425_3p	-0.0920856	0.040357	0.0225739
miR-1275	-0.116936	0.0646532	0.0706262		miR_363_3p	-0.100203	0.0457961	0.0287459
miR-30e-3p	-0.169171	0.095408	0.0763255		miR_29b_2_5p	-0.136581	0.0624766	0.0288879	y
miR-302c-3p	-0.102311	0.0578662	0.0771743		miR_424_3p	-0.144532	0.0663034	0.0293475
miR-589-3p	-0.128321	0.0734317	0.0806804		miR_223_5p	-0.120373	0.0552483	0.0294306
miR-376a-3p	-0.111125	0.0636618	0.0810162		miR_139_5p	-0.100317	0.0460634	0.0294991
miR-652-3p	-0.187838	0.108173	0.0826072		miR_186_5p_a1	-0.0699786	0.0324855	0.0313097
miR-206	-0.110985	0.0643338	0.0846229		miR_15b_5p	-0.0853078	0.0404227	0.0349134
miR-331-3p	-0.138445	0.0816301	0.0900068		miR_206	-0.0798088	0.0378352	0.0349946
RNU48-a2	-0.27931	0.168862	0.0982347		miR_328	-0.0867326	0.0417142	0.0376823
miR-26a-5p	-0.0904835	0.0547238	0.0983625		miR_296_5p	-0.0774716	0.0376599	0.0397635
miR-629-5p	-0.168865	0.104124	0.104988		miR_151a_5p	-0.136623	0.0670681	0.0417397
miR-374a-5p	-0.0920599	0.056886	0.105718		miR_29c_5p	-0.119596	0.0592603	0.0436674
miR-532-3p	-0.125183	0.0780086	0.108678		miR_625_3p	-0.0676511	0.0341043	0.0473862
miR-221-3p	-0.137853	0.0859235	0.10876		miR_92a_3p	-0.198111	0.100271	0.048273
miR-505-5p	-0.173865	0.108447	0.109013		miR_93_3p	-0.0969114	0.0495547	0.0505994
miR-146b-5p	-0.119447	0.0752385	0.112507		miR_454_5p	-0.0974221	0.0521549	0.0618705
miR-1180	-0.183814	0.117086	0.116565		miR_616_5p	-0.101969	0.0549429	0.0635684
miR-28-3p	0.0916855	0.059576	0.123947		miR_197_3p	-0.0852341	0.046083	0.064472
miR-146a-5p	-0.0778402	0.0509445	0.126652		miR_144_5p	-0.0530433	0.0290333	0.0678059
RNU44-b1	-0.0924157	0.0611761	0.131008		miR_769_5p	-0.119793	0.0660621	0.0698826
miR-150-5p	-0.196212	0.131538	0.135906		U6_snRNA_a1	-0.056077	0.030975	0.0703373
miR-378a-5p	-0.114802	0.0778409	0.140383		miR_671_3p	-0.115298	0.0639836	0.0716475
miR-451a	-0.163066	0.115421	0.157839		miR_16_5p	-0.0457229	0.0254086	0.0720416
miR-92a-3p	-0.226531	0.166119	0.172793		miR_125b_5p	-0.0683306	0.0382812	0.0743685
miR-484	-0.271031	0.205156	0.186587		miR_184	-0.0539684	0.0308882	0.0807039
miR-339-3p	0.112341	0.0862119	0.192664		miR_152	-0.0791513	0.0459569	0.0851226
miR-425-3p	-0.0957066	0.073853	0.195127		miR_93_5p	-0.0675305	0.0393592	0.0863121
RNU48-a1	-0.189678	0.146449	0.195372		miR_106a_5p	-0.0585055	0.0349368	0.0941162
miR-1271-5p-b2	-0.118276	0.0919902	0.198654		miR_30d_5p	-0.0878719	0.0526371	0.0951438
miR-1254	-0.145638	0.113723	0.200441		miR_744_5p	-0.0860142	0.0530899	0.105306
miR-218-5p	-0.069915	0.0555926	0.208641		miR_652_3p	-0.100162	0.0620855	0.106793
miR-130b-3p	-0.0770834	0.0622812	0.215963		miR_502_3p	-0.0812921	0.050743	0.109257
miR-130b-5p	-0.126603	0.1037	0.222255		miR_27a_3p	-0.068891	0.0454626	0.129797
miR-18a-3p	-0.135224	0.11134	0.224667		miR_378a_5p	-0.0682232	0.0456588	0.13523
miR-106a-5p	-0.0672718	0.0556612	0.226931		miR_1291_b1	-0.0824334	0.0553579	0.136571
miR-660-5p	-0.10346	0.0861953	0.230137		miR_629_5p	-0.0897808	0.0610322	0.141395
miR-29c-5p	-0.111485	0.0988103	0.259315		miR_625_5p	-0.0779388	0.0536285	0.146246
miR-146b-3p	-0.102788	0.0919063	0.263508		miR_532_5p	-0.0692847	0.0479402	0.148502
miR-532-5p	-0.0956798	0.0880184	0.277125		miR_664_3p	-0.057619	0.0406212	0.156165
miR-24-3p	-0.0805086	0.074775	0.281725		miR_1270	-0.0812391	0.0580601	0.161857
miR-502-3p	0.0937729	0.0892269	0.293385		miR_409_3p	-0.0671241	0.0481129	0.163078
miR-1260a	0.0790064	0.0762657	0.300332		miR_145_5p	-0.0429283	0.031027	0.16659
miR-19b-3p	-0.0747096	0.0728834	0.305434		miR_324_3p	-0.0782571	0.0567758	0.168199
miR-616-5p	-0.0968147	0.0951207	0.308873		miR_331_3p	-0.0650103	0.0476157	0.172257
miR-624-5p	-0.0626886	0.0618882	0.311191		miR_25_3p	-0.0587438	0.0439379	0.181333
miR-15b-5p	-0.0668829	0.067369	0.320912		miR_30a_5p	-0.0780206	0.0588882	0.185306
miR-574-3p	-0.0615834	0.0627186	0.326242		RNU48_a1	-0.110254	0.083714	0.187926
miR-99b-5p	-0.0730814	0.0752157	0.33133		miR_1271_5p_b1	-0.0698189	0.0530938	0.18861
miR-186-5p-a2	0.0553465	0.0582529	0.342149		miR_1291_b2	-0.0702099	0.0551952	0.203465
miR-7-5p	0.0474709	0.0503113	0.345496		miR_24_3p	-0.0561035	0.0443693	0.20616
miR-133a	-0.054839	0.0599874	0.360712		miR_127_3p	-0.055733	0.0441129	0.20654
miR-296-5p	-0.0603652	0.0662224	0.362094		miR_15b_3p	-0.0473573	0.0375118	0.206883
miR-375	-0.0906809	0.0999921	0.364562		miR_146a_5p	-0.0334399	0.0269505	0.214782
miR-625-5p	-0.0800034	0.0903282	0.375869		miR_484	-0.145285	0.117871	0.217829
miR-184	-0.0456068	0.0516595	0.377411		miR_222_3p	-0.0393943	0.0327928	0.229726
miR-181a-5p	-0.065124	0.0741118	0.379637		miR_148b_5p	0.0390728	0.0326814	0.231964
miR-345-5p	0.0794501	0.0908756	0.382053		miR_942	-0.0721421	0.0634576	0.255689
miR-744-5p	0.0803302	0.0924491	0.384978		miR_181a_2_3p	-0.0830992	0.0731432	0.256001
miR-130a-3p	-0.0409885	0.0486507	0.399585		miR_1255b_5p	-0.0667797	0.0587992	0.256165
miR-27b-3p	-0.0678176	0.0806787	0.400659		miR_500a_5p	-0.0554788	0.04932	0.260735
miR-454-3p	-0.0404419	0.0488466	0.407789		miR_30b_5p	-0.076636	0.0682323	0.261459
miR-671-3p	0.0900336	0.110778	0.416444		miR_191_5p	-0.102471	0.0934478	0.272922
miR-132-3p	-0.0513235	0.0646898	0.427634		miR_339_5p	-0.0472336	0.0454591	0.298872
miR-22-3p	0.0551602	0.0703103	0.432812		miR_28_3p	-0.0334671	0.0335855	0.319104
miR-320a	0.0610373	0.0794482	0.442401		miR_19a_3p	-0.0378063	0.0385851	0.327261
miR-1291-b2	-0.0679754	0.0887932	0.44402		miR_532_3p	-0.0432628	0.0449554	0.335955
miR-151a-3p	0.063392	0.0843134	0.452205		miR_133a	-0.0313417	0.0341262	0.358482
miR-1271-5p-b1	-0.065886	0.089691	0.46266		miR_193b_3p	0.0324047	0.0373126	0.385211
miR-193a-5p	0.0633378	0.0880257	0.471877		miR_210	-0.0303206	0.0356513	0.395129
miR-324-3p	-0.0694605	0.0975812	0.476641		miR_186_5p_a2	-0.0290689	0.0347635	0.403114
miR-1291-b1	-0.0601393	0.0880836	0.494828		miR_320a	-0.0379943	0.0465181	0.414128
miR-769-5p	-0.0773406	0.113951	0.497379		miR_1271_5p_b2	-0.0452865	0.05574	0.416594
miR-29c-3p	-0.0370662	0.0551455	0.501547		miR_185_5p	-0.0294235	0.0381797	0.440971
miR-30b-5p	-0.0724971	0.114482	0.526618		RNU48_a2	-0.0753506	0.0986628	0.445095
miR-145-5p	-0.0338753	0.0541527	0.531665		miR_886_5p	-0.038929	0.051273	0.447764
miR-339-5p	-0.0495142	0.0794443	0.533171		miR_589_3p	-0.033905	0.0448593	0.449827
miR-19a-3p	0.0384629	0.0638142	0.546743		miR_342_3p	-0.0346553	0.0487769	0.477457
miR-374b-5p	0.0326659	0.0549624	0.552345		miR_1285_3p	-0.0392265	0.0565408	0.487882
miR-222-3p	-0.0315683	0.0541237	0.559768		miR_19b_3p	-0.029847	0.0451663	0.508776
U6-snRNA-a1	0.0292525	0.0516858	0.571466		miR_146b_5p	-0.0277763	0.0433336	0.52158
miR-31-5p	0.0417777	0.0742304	0.573616		miR_151a_3p	-0.0342173	0.0536284	0.523494
miR-103a-3p	-0.034782	0.0626276	0.578686		miR_451a	-0.0438477	0.0703191	0.532968
miR-1285-3p	-0.0479128	0.0958463	0.6172		miR_29a_3p	0.0226402	0.038543	0.556982
miR-27a-3p	-0.0362968	0.0730818	0.619473		miR_140_3p	-0.0221041	0.0395766	0.576534
miR-127-3p	-0.034869	0.0735786	0.635612		miR_106b_5p	-0.0207885	0.0374351	0.578716
miR-148b-5p	-0.0263744	0.0596758	0.658555		miR_31_5p	-0.0235959	0.0427625	0.581135
miR-720	-0.0485134	0.123739	0.695045		miR_720	0.0320753	0.0761432	0.673603
let-7b-5p	0.0234584	0.0619465	0.704953		miR_1260a	-0.0183132	0.0458348	0.689519
miR-140-3p	-0.0226499	0.0663729	0.732941		miR_150_5p	-0.0337563	0.0846169	0.689972
miR-191-5p	-0.0488041	0.147704	0.74111		miR_223_3p	-0.0404352	0.101851	0.691394
miR-185-5p	-0.0202119	0.0618565	0.74388		RNU48_b1	-0.0371141	0.105738	0.725612
miR-152	-0.0232073	0.0754808	0.75852		miR_22_3p	0.0136314	0.0388387	0.725634
miR-886-5p	0.026806	0.0884764	0.761935		RNU44_b1	-0.0109426	0.0344396	0.750712
U6-snRNA-b	-0.0198683	0.0690654	0.773621		miR_146b_3p	-0.0155656	0.0538204	0.772439
miR-576-3p	-0.0201927	0.085344	0.812984		miR_192_5p	0.00924076	0.0335173	0.782797
miR-500a-5p	0.0192067	0.0863152	0.823929		U6_snRNA_b	0.00789039	0.0397844	0.842802
miR-197-3p	-0.0105974	0.0791909	0.893555		miR_130b_3p	-0.00579146	0.0373151	0.876671
miR-186-5p-a1	0.00655748	0.054864	0.904871		miR_7_5p	0.00414363	0.0284066	0.884035
miR-342-3p	-0.00906357	0.0827333	0.912773		miR_339_3p	-0.00612634	0.0495152	0.90154
miR-142-3p	-0.00616001	0.0635454	0.922783		miR_324_5p	-0.00626126	0.0572575	0.91293
miR-223-3p	-0.0155736	0.168137	0.926209		RNU48_b2	0.0111528	0.104713	0.915187
miR-324-5p	0.00821503	0.0941832	0.930501		miR_142_3p	-0.00307419	0.0356793	0.931344
miR-192-5p	0.00233389	0.0569724	0.967327		miR_660_5p	-0.000123535	0.0478335	0.99794

## Sheet: S5
Supplemental Table 5. miRNAs associated with muscle in published reports
miRNAs associated with muscle in literature	Assayed in FHS y/n	Expressed y/n	FDR Q grip analysis
miR-206	Y	Y (n=5574)	0.012
miR-208b	Y	N
miR-1	Y	N
miR-499	Y	N
miR-489	Y	N
miR-744-5p	Y	Y (n=5444)	0.66
miR-199a-3p	Y	Y (n=2179)	0.11
miR-203	Y	N
miR-503	Y	Y (n=56)	0.0015	expressed in 56 individuals
miR-133
miR-23a
miR-696
miR-486
miR-126
miR-21
miR-182
miR-23
miR-27
miR-128
miR-143
miR-130
miR-29
miR-31
miR-698
miR-468
miR-434
miR-455
miR-382
miR-181a
miR-221
miR-146b
miR-214
miR-221
miR-222
miR-24
miR-26a
miR-124
miR-125b
miR-128a
miR-148a
miR-155
miR-181
miR-186
miR-196
miR-199-5p
miR-214
miR-322
miR-424
miR-351
miR-378
miR-486
miR-669
miR-675
miR-682
miR-1192
miR-906
miR-486
miR-23a
miR-17
miR-19b
miR-20a
miR-106a
miR-126
MiR-7
miR-468
miR-542
miR-124a

## Sheet: S6
Supplemental Table 6. miRNA-mRNA coExpression analysis
miRNA Annotation	miRNA-mRNA coExpression							TargetScan
									miranda
miRNA	Sample Size	Beta	SE	p value	FDR	GeneSymbol	seqname	Total_targets	miranda
hsa-miR-766-3p	5323	-0.0036063	0.00092795	0.000103028	0.019515	PCNT	chr21	36	2659
hsa-miR-766-3p	5323	-0.0153797	0.0028938	1.11e-07	0.000113835	SPTB	chr14	28	1501
hsa-miR-766-3p	5323	-0.00834536	0.0017285	1.42e-06	0.000830664	C12orf51	chr12	19	731
hsa-miR-766-3p	5323	-0.00388433	0.000984223	8.03e-05	0.0163746	KDM5C	chrX	19	907
hsa-miR-942	5340	-0.00812713	0.00198754	4.4e-05	0.0106826	C12orf51	chr12	14	na
hsa-miR-766-3p	5323	0.00850215	0.00157386	6.88e-08	7.73e-05	CSF2RB	chr22	12	142
hsa-miR-942	5340	0.00803444	0.00167474	1.65e-06	0.000931242	C22orf46	chr22	12	na
hsa-miR-942	5340	-0.005611	0.00137116	4.34e-05	0.0105874	ASH1L	chr1	12	na
hsa-miR-183-3p	5283	-0.00335718	0.000930738	0.000312632	0.0415824	NFAT5	chr16	11	460
hsa-miR-766-3p	5323	-0.0146577	0.0035235	3.23e-05	0.00855734	SLC4A1	chr17	11	475
hsa-miR-766-3p	5323	0.00576741	0.0015134	0.000140041	0.02419	DIP2B	chr12	11	295
hsa-miR-942	5340	0.00727641	0.00173788	2.87e-05	0.00787544	ZNF407	chr18	11	na
hsa-miR-183-3p	5283	0.00517626	0.00131148	8.02e-05	0.0163635	PPM1A	chr14	10	148
hsa-miR-320b	5331	0.0064573	0.00143761	7.22e-06	0.00284852	MKLN1	chr7	10	168
hsa-miR-766-3p	5323	-0.009405	0.0018697	5.06e-07	0.000375483	WNK1	chr12	10	431
hsa-miR-766-3p	5323	0.00548298	0.00146385	0.000181896	0.0288621	C15orf39	chr15	10	728
hsa-miR-320b	5331	-0.00583178	0.00163093	0.000352363	0.0450869	NCOR1	chr17	9	453
hsa-miR-766-3p	5323	-0.00487607	0.00105746	4.1e-06	0.00185835	HPS1	chr10	9	721
hsa-miR-766-3p	5323	-0.00961017	0.002096	4.64e-06	0.00204754	ANK1	chr8	9	573
hsa-miR-766-3p	5323	-0.00707164	0.00162674	1.41e-05	0.00467393	SLC6A9	chr1	9	155
hsa-miR-766-3p	5323	0.00699284	0.00168235	3.28e-05	0.00865858	TRIM25	chr17	9	158
hsa-miR-766-3p	5323	-0.00963069	0.002501	0.000119159	0.0216579	NEDD4L	chr18	9	429
hsa-miR-766-3p	5323	-0.0079844	0.00208591	0.000130808	0.0230768	OSBP2	chr22	9	447
hsa-miR-942	5340	0.00879627	0.00239565	0.00024326	0.0351499	EPB41L2	chr6	9	na
hsa-miR-183-3p	5283	-0.00402245	0.000898462	7.73e-06	0.0030008	MLL3	chr7	8	428
hsa-miR-20a-5p	5255	-0.00563511	0.00151956	0.000210753	0.03188	DCAF10	chr9	8	153
hsa-miR-25-5p	5188	0.00212788	0.000572254	0.000202613	0.0310542	PLEC	chr8	8	433
hsa-miR-29b-2-5p	5109	0.00859428	0.00183777	2.99e-06	0.00146723	CLSPN	chr1	8	724
hsa-miR-29b-2-5p	5109	0.00886496	0.00211083	2.72e-05	0.0075698	BRIP1	chr17	8	310
hsa-miR-766-3p	5323	0.0100205	0.00220131	5.43e-06	0.00229975	SLC8A1	chr2	8	282
hsa-miR-766-3p	5323	-0.00675672	0.00151566	8.45e-06	0.00320681	BAT3	chr6	8	466
hsa-miR-766-3p	5323	-0.0102063	0.00245711	3.32e-05	0.00874378	ZNF271	chr18	8	159
hsa-miR-942	5340	0.0101994	0.00255443	6.62e-05	0.0142929	CBX5	chr12	8	na
hsa-miR-942	5340	-0.00669381	0.00178874	0.000184357	0.0291256	CDK12	chr17	8	na
hsa-miR-183-3p	5283	0.00587292	0.00162029	0.000292162	0.0397508	KIF15	chr3	7	140
hsa-miR-29b-2-5p	5109	0.0102971	0.00188762	5.13e-08	6.1e-05	KIF20B	chr10	7	442
hsa-miR-29b-2-5p	5109	0.012341	0.00279342	1.02e-05	0.00368443	RAB23	chr6	7	142
hsa-miR-29b-2-5p	5109	0.00877408	0.00212745	3.78e-05	0.00959191	CDC42BPA	chr1	7	140
hsa-miR-29b-2-5p	5109	0.00682941	0.0017544	0.000100396	0.0191672	ANKRD26	chr10	7	na
hsa-miR-29b-2-5p	5109	-0.00504837	0.00135184	0.000190205	0.0297217	ATF7IP	chr12	7	na
hsa-miR-29b-2-5p	5109	-0.00915144	0.00258096	0.000395039	0.0485474	ZNF507	chr19	7	436
hsa-miR-30a-5p	5357	-0.00663731	0.00124877	1.11e-07	0.00011367	MLL3	chr7	7	153
hsa-miR-30a-5p	5357	-0.00483678	0.00135743	0.000369616	0.0464899	SOS1	chr2	7	995
hsa-miR-30d-5p	5335	-0.0052796	0.00113806	3.58e-06	0.00167955	MLL3	chr7	7	145
hsa-miR-766-3p	5323	0.00702832	0.00125155	2.06e-08	2.91e-05	TNFRSF1A	chr12	7	291
hsa-miR-766-3p	5323	0.00654228	0.00125717	2.02e-07	0.000183669	CRTAP	chr3	7	297
hsa-miR-766-3p	5323	0.00579411	0.0012109	1.76e-06	0.000978787	MYO1F	chr19	7	586
hsa-miR-766-3p	5323	-0.0120972	0.00255051	2.16e-06	0.00114259	ARHGEF12	chr11	7	157
hsa-miR-766-3p	5323	0.00677614	0.00167328	5.2e-05	0.0120465	ARRB1	chr11	7	143
hsa-miR-766-3p	5323	0.00490086	0.00123938	7.78e-05	0.0160035	MEF2D	chr1	7	446
hsa-miR-766-3p	5323	-0.00528044	0.00135021	9.31e-05	0.0181846	ATP2A2	chr12	7	145
hsa-miR-766-3p	5323	-0.00476651	0.00123885	0.00012073	0.0218555	AP2A1	chr19	7	447
hsa-miR-766-3p	5323	-0.0048016	0.00132584	0.000295591	0.0400765	CENPT	chr16	7	295
hsa-miR-942	5340	0.0117553	0.00205747	1.17e-08	1.84e-05	FAM50A	chrX	7	na
hsa-miR-942	5340	0.0103637	0.00216155	1.67e-06	0.000942423	ZEB1	chr10	7	na
hsa-miR-942	5340	0.0070668	0.00150601	2.77e-06	0.00138008	PHF14	chr7	7	na
hsa-miR-942	5340	0.00602686	0.00139235	1.53e-05	0.00497147	MYO1F	chr19	7	na
hsa-miR-942	5340	-0.00630175	0.00148927	2.36e-05	0.00683562	LARP1	chr5	7	na
hsa-miR-942	5340	0.0066853	0.00163239	4.28e-05	0.0104769	CWC25	chr17	7	na
hsa-miR-942	5340	-0.00911728	0.00240682	0.000153486	0.0257187	ANK1	chr8	7	na
hsa-miR-942	5340	-0.00587969	0.00155216	0.000153505	0.0257202	PTK2B	chr8	7	na
hsa-miR-942	5340	-0.00777579	0.00213888	0.000280132	0.0386484	CCDC88A	chr2	7	na
hsa-miR-942	5340	-0.00430037	0.0012119	0.000390884	0.0481994	PPP6R1	chr19	7	na
hsa-miR-183-3p	5283	0.00611323	0.00142017	1.7e-05	0.00538601	YIPF6	chrX	6	144
hsa-miR-183-3p	5283	0.00509729	0.00134415	0.000151007	0.0254381	KIF20B	chr10	6	289
hsa-miR-183-3p	5283	0.00521098	0.00146629	0.000382983	0.0475571	ABHD5	chr3	6	298
hsa-miR-20a-5p	5255	-0.00303731	0.000755471	5.89e-05	0.0131635	ENTPD4	chr8	6	286
hsa-miR-20a-5p	5255	0.00641182	0.00161517	7.29e-05	0.0153096	TMEM56	chr1	6	613
hsa-miR-20a-5p	5255	-0.00304688	0.000787236	0.000110007	0.0204426	KPNA4	chr3	6	290
hsa-miR-20a-5p	5255	0.00425648	0.00110085	0.000111737	0.0206767	CLSPN	chr1	6	320
hsa-miR-29b-2-5p	5109	0.00646507	0.00132493	1.1e-06	0.000679448	LIN54	chr4	6	445
hsa-miR-29b-2-5p	5109	0.00948192	0.00198463	1.82e-06	0.00100647	LIN9	chr1	6	159
hsa-miR-29b-2-5p	5109	-0.00752471	0.00157604	1.85e-06	0.00101869	CYBB	chrX	6	140
hsa-miR-29b-2-5p	5109	0.00852912	0.00179509	2.08e-06	0.0011088	CENPE	chr4	6	302
hsa-miR-29b-2-5p	5109	0.0080529	0.00200386	5.94e-05	0.0132355	WDHD1	chr14	6	295
hsa-miR-29b-2-5p	5109	0.00733367	0.00191118	0.000125945	0.0224984	ATAD5	chr17	6	912
hsa-miR-29b-2-5p	5109	0.00469956	0.00125528	0.000183252	0.0290021	FBXW7	chr4	6	428
hsa-miR-30a-5p	5357	-0.00784482	0.00147901	1.18e-07	0.000119131	MAP3K2	chr2	6	420
hsa-miR-30d-5p	5335	-0.00723767	0.00134743	8.14e-08	8.9e-05	MAP3K2	chr2	6	284
hsa-miR-766-3p	5323	-0.00943964	0.00181489	2.05e-07	0.000185872	SUDS3	chr12	6	308
hsa-miR-766-3p	5323	-0.0107799	0.00214671	5.29e-07	0.000388351	AP3S2	chr15	6	593
hsa-miR-766-3p	5323	-0.00306684	0.000692038	9.54e-06	0.00351374	NEURL4	chr17	6	582
hsa-miR-766-3p	5323	0.00448427	0.00110836	5.29e-05	0.0121808	MKL1	chr22	6	433
hsa-miR-766-3p	5323	-0.0104983	0.00266062	8.06e-05	0.0164131	RAP1GAP	chr1	6	147
hsa-miR-766-3p	5323	-0.00348564	0.000889065	8.95e-05	0.0176915	MUS81	chr11	6	149
hsa-miR-766-3p	5323	-0.00360249	0.000921251	9.33e-05	0.0182068	USP20	chr9	6	na
hsa-miR-766-3p	5323	0.00474247	0.00126513	0.000179725	0.0286189	PSAP	chr10	6	280
hsa-miR-766-3p	5323	0.00438341	0.00117614	0.000195836	0.030343	RCSD1	chr1	6	423
hsa-miR-766-3p	5323	-0.00471924	0.00126817	0.000200261	0.0308039	NMT1	chr17	6	142
hsa-miR-766-3p	5323	0.00540065	0.00147921	0.000263714	0.0371087	NUAK2	chr1	6	141
hsa-miR-766-3p	5323	0.00509811	0.00140816	0.000296907	0.0401852	ANTXR2	chr4	6	450
hsa-miR-766-3p	5323	0.00655637	0.00181154	0.000298252	0.0403042	CASS4	chr20	6	486
hsa-miR-766-3p	5323	-0.00381302	0.00105607	0.000308362	0.0412308	PPP6R1	chr19	6	730
hsa-miR-942	5340	-0.00728597	0.00157515	3.82e-06	0.00176255	XPO1	chr2	6	na
hsa-miR-942	5340	-0.00963115	0.00214631	7.37e-06	0.00289164	WNK1	chr12	6	na
hsa-miR-942	5340	-0.00861084	0.00199889	1.68e-05	0.00532716	KIAA0430	chr16	6	na
hsa-miR-942	5340	-0.00578582	0.00138509	3e-05	0.00811451	ADD1	chr4	6	na
hsa-miR-942	5340	0.0059656	0.00144832	3.86e-05	0.00973847	CRTAP	chr3	6	na
hsa-miR-942	5340	-0.00526031	0.00146383	0.000329224	0.0430744	GRSF1	chr4	6	na
hsa-miR-183-3p	5283	0.00396706	0.000962286	3.81e-05	0.00963423	MIB1	chr18	5	141
hsa-miR-183-3p	5283	-0.0036275	0.000928704	9.5e-05	0.018457	SYNRG	chr17	5	147
hsa-miR-183-3p	5283	0.00461819	0.00129279	0.000357099	0.0454862	CLSPN	chr1	5	144
hsa-miR-20a-5p	5255	-0.00482595	0.00113212	2.06e-05	0.00617158	WNK1	chr12	5	286
hsa-miR-20a-5p	5255	-0.00386463	0.00102301	0.000160036	0.0264564	ST3GAL1	chr8	5	463
hsa-miR-20a-5p	5255	0.00458382	0.00124622	0.000237268	0.0345625	RRAGD	chr6	5	454
hsa-miR-20a-5p	5255	-0.00539069	0.00150067	0.000330942	0.0432256	BAT2L1	chr9	5	na
hsa-miR-25-5p	5188	-0.00839192	0.00150041	2.35e-08	3.24e-05	C12orf51	chr12	5	599
hsa-miR-25-5p	5188	0.00378898	0.000889755	2.1e-05	0.0062558	RNPEPL1	chr2	5	289
hsa-miR-29b-2-5p	5109	0.0228943	0.00292694	6.29e-15	9.52e-11	FCHO2	chr5	5	140
hsa-miR-29b-2-5p	5109	0.0129787	0.00210892	8.13e-10	2.02e-06	STIL	chr1	5	na
hsa-miR-29b-2-5p	5109	0.0115228	0.00199576	8.22e-09	1.39e-05	CASC5	chr15	5	436
hsa-miR-29b-2-5p	5109	0.00693656	0.00139342	6.63e-07	0.000462002	SMC4	chr3	5	615
hsa-miR-29b-2-5p	5109	0.00733159	0.00171879	2.03e-05	0.00611786	ABHD2	chr15	5	284
hsa-miR-29b-2-5p	5109	0.00666002	0.00185712	0.000338697	0.0439293	TOP2A	chr17	5	301
hsa-miR-29b-2-5p	5109	0.00540176	0.00151052	0.000352034	0.0450567	EML5	chr14	5	na
hsa-miR-320b	5331	0.0179559	0.00338777	1.2e-07	0.000121008	TMEM56	chr1	5	285
hsa-miR-320b	5331	0.00730158	0.00174696	2.97e-05	0.0080597	RAP1A	chr1	5	310
hsa-miR-320b	5331	-0.00842789	0.00215307	9.18e-05	0.0180138	ST3GAL1	chr8	5	770
hsa-miR-320b	5331	0.00578258	0.0014918	0.000107367	0.0200907	MCL1	chr1	5	589
hsa-miR-320b	5331	0.00697271	0.00189155	0.000229871	0.0338291	APAF1	chr12	5	140
hsa-miR-320b	5331	0.0061383	0.00171488	0.000347426	0.0446713	DLD	chr7	5	na
hsa-miR-766-3p	5323	-0.0198119	0.00272674	4.25e-13	3.51e-09	FKBP8	chr19	5	432
hsa-miR-766-3p	5323	0.013592	0.00197687	6.89e-12	3.68e-08	PILRA	chr7	5	na
hsa-miR-766-3p	5323	0.0117766	0.00172518	9.69e-12	4.88e-08	PGCP	chr8	5	455
hsa-miR-766-3p	5323	-0.0087911	0.00136807	1.43e-10	4.71e-07	CYTH1	chr17	5	149
hsa-miR-766-3p	5323	0.0085004	0.00140855	1.7e-09	3.8e-06	ARHGAP25	chr2	5	140
hsa-miR-766-3p	5323	-0.00960366	0.0017948	9.13e-08	9.71e-05	CARM1	chr19	5	280
hsa-miR-766-3p	5323	-0.00765031	0.00155002	8.24e-07	0.000545551	ATG9A	chr2	5	297
hsa-miR-766-3p	5323	-0.0106549	0.00230605	3.92e-06	0.00179675	UBE2O	chr17	5	140
hsa-miR-766-3p	5323	-0.00663996	0.00143997	4.1e-06	0.00185793	KHNYN	chr14	5	432
hsa-miR-766-3p	5323	-0.00914242	0.00199645	4.77e-06	0.00208772	RAB3IP	chr12	5	143
hsa-miR-766-3p	5323	0.0162554	0.00366693	9.48e-06	0.0034966	FFAR2	chr19	5	161
hsa-miR-766-3p	5323	-0.00591785	0.00138525	1.97e-05	0.00599132	RBBP5	chr1	5	291
hsa-miR-766-3p	5323	-0.00477004	0.00112102	2.13e-05	0.00632537	HPS4	chr22	5	287
hsa-miR-766-3p	5323	-0.00865095	0.00209214	3.61e-05	0.00927128	E2F2	chr1	5	287
hsa-miR-766-3p	5323	-0.00779733	0.00189058	3.78e-05	0.00958462	ATAD5	chr17	5	145
hsa-miR-766-3p	5323	-0.00521668	0.00127083	4.11e-05	0.010168	LRIG2	chr1	5	422
hsa-miR-766-3p	5323	0.00706418	0.00174678	5.33e-05	0.0122475	LILRB5	chr19	5	na
hsa-miR-766-3p	5323	-0.00641525	0.00159472	5.83e-05	0.0130685	MTFMT	chr15	5	154
hsa-miR-766-3p	5323	-0.00605623	0.00151732	6.66e-05	0.0143543	C22orf25	chr22	5	143
hsa-miR-766-3p	5323	-0.00588351	0.00147929	7.07e-05	0.0149731	FBXO21	chr12	5	303
hsa-miR-766-3p	5323	-0.00650302	0.00167205	0.000101792	0.0193626	IDE	chr10	5	na
hsa-miR-766-3p	5323	-0.00460632	0.0012	0.000125188	0.0224119	TTC17	chr11	5	na
hsa-miR-766-3p	5323	-0.0179155	0.0046963	0.000137853	0.0239197	METT5D1	chr11	5	280
hsa-miR-766-3p	5323	0.00540125	0.00143118	0.00016242	0.0267129	PACSIN2	chr22	5	300
hsa-miR-766-3p	5323	0.00626449	0.00166198	0.000165498	0.0270545	CSF1R	chr5	5	448
hsa-miR-766-3p	5323	-0.00478882	0.00127513	0.000174816	0.0280848	FURIN	chr15	5	292
hsa-miR-766-3p	5323	-0.00628759	0.00170134	0.00022153	0.0329826	ACTR2	chr2	5	147
hsa-miR-766-3p	5323	-0.00628833	0.00176032	0.000357065	0.0454843	C11orf54	chr11	5	140
hsa-miR-766-3p	5323	-0.00842972	0.00236554	0.000369108	0.0464501	TRIM58	chr1	5	461
hsa-miR-766-3p	5323	-0.0053558	0.00151157	0.000398724	0.0488366	PSME4	chr2	5	na
hsa-miR-942	5340	-0.0100244	0.00169027	3.21e-09	6.32e-06	C6orf62	chr6	5	na
hsa-miR-942	5340	-0.00883002	0.001573	2.08e-08	2.94e-05	CYTH1	chr17	5	na
hsa-miR-942	5340	-0.0175882	0.00339019	2.21e-07	0.000196018	IGF2BP2	chr3	5	na
hsa-miR-942	5340	-0.0105011	0.00216421	1.26e-06	0.000756049	XPO7	chr8	5	na
hsa-miR-942	5340	0.00658234	0.00136798	1.54e-06	0.000884171	PRPF38B	chr1	5	na
hsa-miR-942	5340	0.0115248	0.00252443	5.1e-06	0.00219731	SLC8A1	chr2	5	na
hsa-miR-942	5340	0.00851775	0.00192929	1.03e-05	0.00372021	SRSF11	chr1	5	na
hsa-miR-942	5340	-0.00833562	0.00200419	3.25e-05	0.00858398	PTK2	chr8	5	na
hsa-miR-942	5340	0.0200404	0.00499009	6e-05	0.0133392	ZRSR2	chrX	5	na
hsa-miR-942	5340	-0.00582117	0.00145857	6.67e-05	0.0143693	TMEM59	chr1	5	na
hsa-miR-942	5340	0.00923612	0.00236207	9.34e-05	0.0182188	ABHD5	chr3	5	na
hsa-miR-942	5340	0.01075	0.00279537	0.000121651	0.0219828	ARSD	chrX	5	na
hsa-miR-183-3p	5283	-0.00303746	0.000683838	9.11e-06	0.00338691	USP34	chr2	4	144
hsa-miR-183-3p	5283	0.00618243	0.00144076	1.81e-05	0.00563216	RHBDD1	chr2	4	576
hsa-miR-183-3p	5283	0.00587845	0.0013791	2.06e-05	0.00617468	ARRDC3	chr5	4	na
hsa-miR-183-3p	5283	0.00586899	0.00154224	0.000143135	0.0245363	SOX6	chr11	4	144
hsa-miR-183-3p	5283	-0.00327243	0.000870638	0.000172692	0.0278619	STIM2	chr4	4	na
hsa-miR-183-3p	5283	0.00459689	0.00125088	0.000240288	0.0348546	CAPZA2	chr7	4	na
hsa-miR-183-3p	5283	0.00688407	0.00190201	0.000298112	0.0402942	TMEM56	chr1	4	290
hsa-miR-20a-5p	5255	-0.00348747	0.000816141	1.96e-05	0.00597308	EIF5	chr14	4	293
hsa-miR-25-5p	5188	-0.00884076	0.00212883	3.34e-05	0.00877108	RNF10	chr12	4	443
hsa-miR-25-5p	5188	-0.00730784	0.00183662	7.02e-05	0.0149044	ANK1	chr8	4	145
hsa-miR-25-5p	5188	0.00554661	0.0014597	0.000146464	0.0249173	CPEB2	chr4	4	718
hsa-miR-25-5p	5188	0.00318185	0.000838579	0.000149741	0.0252863	SCAP	chr3	4	434
hsa-miR-25-5p	5188	0.00260191	0.000731203	0.000376496	0.047046	HMHA1	chr19	4	167
hsa-miR-29b-2-5p	5109	0.00886048	0.00156828	1.69e-08	2.48e-05	C1orf9	chr1	4	437
hsa-miR-29b-2-5p	5109	0.0192308	0.00341463	1.88e-08	2.71e-05	MMD	chr17	4	na
hsa-miR-29b-2-5p	5109	0.0114668	0.00221854	2.45e-07	0.0002131	RHOBTB3	chr5	4	296
hsa-miR-29b-2-5p	5109	0.00739152	0.00149008	7.26e-07	0.000494888	SLAIN2	chr4	4	na
hsa-miR-29b-2-5p	5109	0.00670343	0.00137378	1.1e-06	0.00067942	CMTM6	chr3	4	435
hsa-miR-29b-2-5p	5109	0.00691058	0.00152008	5.59e-06	0.00234956	NCAPH	chr2	4	na
hsa-miR-29b-2-5p	5109	0.00975001	0.00216044	6.54e-06	0.0026386	KIAA1715	chr2	4	167
hsa-miR-29b-2-5p	5109	-0.00604243	0.0013974	1.56e-05	0.00505108	SNX19	chr11	4	574
hsa-miR-29b-2-5p	5109	-0.00524807	0.00125038	2.75e-05	0.00763106	ENTPD4	chr8	4	285
hsa-miR-29b-2-5p	5109	0.00618427	0.0014932	3.5e-05	0.00907883	SNN	chr16	4	151
hsa-miR-29b-2-5p	5109	-0.00347076	0.000871099	6.86e-05	0.0146614	ZMYM6	chr1	4	na
hsa-miR-29b-2-5p	5109	-0.00714162	0.00180337	7.59e-05	0.0157306	ARFGAP3	chr22	4	296
hsa-miR-29b-2-5p	5109	-0.00573171	0.00145662	8.43e-05	0.0169549	ZEB2	chr2	4	146
hsa-miR-29b-2-5p	5109	-0.00771728	0.00208123	0.000211109	0.0319049	CPT1A	chr11	4	142
hsa-miR-29b-2-5p	5109	-0.00488299	0.00131943	0.000217175	0.0325443	NFAT5	chr16	4	298
hsa-miR-29b-2-5p	5109	-0.00568226	0.00155764	0.000266961	0.0374339	CDC5L	chr6	4	144
hsa-miR-29b-2-5p	5109	0.00585828	0.00161563	0.000290685	0.0396177	DCUN1D4	chr4	4	140
hsa-miR-29b-2-5p	5109	-0.00569209	0.00157117	0.000294255	0.0399435	CSTF3	chr11	4	142
hsa-miR-29b-2-5p	5109	-0.00474723	0.00131945	0.000323881	0.0426068	UBE4A	chr11	4	147
hsa-miR-29b-2-5p	5109	0.00612851	0.00171017	0.000342143	0.0442127	CKAP2L	chr2	4	447
hsa-miR-30a-5p	5357	-0.00621831	0.00144264	1.66e-05	0.00527891	STX16	chr20	4	292
hsa-miR-30a-5p	5357	-0.00551997	0.0014246	0.000108024	0.0201746	XPR1	chr1	4	146
hsa-miR-30a-5p	5357	-0.00340951	0.000882619	0.000113366	0.0208936	HTT	chr4	4	439
hsa-miR-30d-5p	5335	-0.00520806	0.00129718	6.03e-05	0.0133818	XPR1	chr1	4	146
hsa-miR-30d-5p	5335	-0.00523844	0.00131354	6.75e-05	0.0144999	STX16	chr20	4	288
hsa-miR-30d-5p	5335	-0.00314319	0.000800329	8.7e-05	0.017339	HTT	chr4	4	431
hsa-miR-320b	5331	-0.00667782	0.00135772	8.99e-07	0.000584266	SMEK2	chr2	4	151
hsa-miR-320b	5331	0.0099288	0.0022833	1.4e-05	0.00465107	TMEM168	chr7	4	na
hsa-miR-320b	5331	0.0145754	0.00384478	0.000151735	0.0255189	SLC45A4	chr8	4	443
hsa-miR-320b	5331	-0.0068749	0.00185505	0.000212671	0.032065	VIPAR	chr14	4	149
hsa-miR-320b	5331	0.00749576	0.00203955	0.00024002	0.0348272	RIT1	chr1	4	295
hsa-miR-601	5255	-0.00303312	0.000815715	0.000202631	0.031056	MLL3	chr7	4	1182
hsa-miR-766-3p	5323	0.0156942	0.0021104	1.2e-13	1.14e-09	POLR2F	chr22	4	164
hsa-miR-766-3p	5323	-0.0129005	0.00220965	5.59e-09	1.01e-05	FOXO4	chrX	4	152
hsa-miR-766-3p	5323	-0.0160546	0.00280152	1.06e-08	1.7e-05	EPB42	chr15	4	149
hsa-miR-766-3p	5323	0.00974806	0.00170194	1.07e-08	1.72e-05	PECAM1	chr17	4	146
hsa-miR-766-3p	5323	0.00922115	0.00173567	1.12e-07	0.000114646	RBM47	chr4	4	147
hsa-miR-766-3p	5323	-0.0103703	0.00200521	2.41e-07	0.000210229	C22orf13	chr22	4	300
hsa-miR-766-3p	5323	0.00638471	0.00126434	4.57e-07	0.000346792	PPM1B	chr2	4	458
hsa-miR-766-3p	5323	-0.0100763	0.00202318	6.55e-07	0.000457629	C2orf24	chr2	4	300
hsa-miR-766-3p	5323	-0.0049814	0.00107352	3.56e-06	0.00167368	KIAA0922	chr4	4	163
hsa-miR-766-3p	5323	-0.00796109	0.00182012	1.24e-05	0.00427382	SECISBP2	chr9	4	140
hsa-miR-766-3p	5323	-0.00582083	0.00133265	1.28e-05	0.00436376	KIAA0196	chr8	4	na
hsa-miR-766-3p	5323	0.00559026	0.00130802	1.96e-05	0.00595909	PHF14	chr7	4	na
hsa-miR-766-3p	5323	0.00764004	0.00186388	4.21e-05	0.0103525	DPF2	chr11	4	na
hsa-miR-766-3p	5323	-0.00436675	0.00107321	4.79e-05	0.0113784	KAT2A	chr17	4	293
hsa-miR-766-3p	5323	-0.00530445	0.00130455	4.85e-05	0.011469	HEXA	chr15	4	146
hsa-miR-766-3p	5323	-0.00588398	0.00147646	6.83e-05	0.0146213	PPP2R5B	chr11	4	168
hsa-miR-766-3p	5323	-0.00756404	0.00193404	9.31e-05	0.0181764	FAM46C	chr1	4	291
hsa-miR-766-3p	5323	0.00996194	0.00255452	9.75e-05	0.0187941	SMAD2	chr18	4	140
hsa-miR-766-3p	5323	-0.00556363	0.00143945	0.00011238	0.0207633	RINT1	chr7	4	na
hsa-miR-766-3p	5323	-0.00533488	0.00141856	0.000171226	0.0277029	KEL	chr7	4	na
hsa-miR-766-3p	5323	0.00518751	0.00138225	0.000176641	0.028286	FAM20A	chr17	4	140
hsa-miR-766-3p	5323	0.00695381	0.00189774	0.00025049	0.035831	TMCC1	chr3	4	159
hsa-miR-766-3p	5323	-0.00561732	0.00154242	0.000273245	0.0380123	BPTF	chr17	4	289
hsa-miR-766-3p	5323	-0.00748015	0.00206533	0.000295349	0.0400583	GNA12	chr7	4	287
hsa-miR-766-3p	5323	-0.00741357	0.00204835	0.000298196	0.0402988	CACYBP	chr1	4	147
hsa-miR-766-3p	5323	-0.00659887	0.00183713	0.000331213	0.0432436	NAPA	chr19	4	160
hsa-miR-766-3p	5323	0.00883107	0.00246231	0.000338187	0.0438773	NADK	chr1	4	140
hsa-miR-766-3p	5323	-0.00445518	0.00125592	0.000392537	0.0483381	POLDIP3	chr22	4	157
hsa-miR-942	5340	0.0135679	0.00163363	1.25e-16	3.24e-12	RASSF2	chr20	4	na
hsa-miR-942	5340	0.0155606	0.00220026	1.72e-12	1.13e-08	OTUD6B	chr8	4	na
hsa-miR-942	5340	0.00988247	0.00163414	1.57e-09	3.55e-06	ZRANB2	chr1	4	na
hsa-miR-942	5340	-0.0103474	0.00181981	1.37e-08	2.09e-05	DNAJB2	chr2	4	na
hsa-miR-942	5340	-0.00694821	0.00128329	6.42e-08	7.33e-05	TRIP12	chr2	4	na
hsa-miR-942	5340	0.0104743	0.0020197	2.23e-07	0.0001976	MRFAP1L1	chr4	4	na
hsa-miR-942	5340	0.0133934	0.00284136	2.49e-06	0.00127283	C9orf123	chr9	4	na
hsa-miR-942	5340	0.00743783	0.00162484	4.81e-06	0.00210038	ARHGAP25	chr2	4	na
hsa-miR-942	5340	0.0094729	0.00209685	6.39e-06	0.00259411	MFAP1	chr15	4	na
hsa-miR-942	5340	-0.0123902	0.00274273	6.39e-06	0.00259598	MOBKL1A	chr4	4	na
hsa-miR-942	5340	0.00509233	0.00115502	1.06e-05	0.00379936	STK4	chr20	4	na
hsa-miR-942	5340	-0.0141211	0.0032256	1.22e-05	0.00422118	AK1	chr9	4	na
hsa-miR-942	5340	-0.0075753	0.00173633	1.31e-05	0.00443289	PSME4	chr2	4	na
hsa-miR-942	5340	0.00816106	0.00187197	1.33e-05	0.00448412	ZCCHC6	chr9	4	na
hsa-miR-942	5340	0.00843313	0.00201335	2.85e-05	0.00783666	ATP6V1G1	chr9	4	na
hsa-miR-942	5340	-0.00862926	0.0020902	3.71e-05	0.00946499	SUDS3	chr12	4	na
hsa-miR-942	5340	0.00767644	0.00193653	7.47e-05	0.0155519	CEP63	chr3	4	na
hsa-miR-942	5340	-0.0127372	0.00321746	7.63e-05	0.015787	EPB42	chr15	4	na
hsa-miR-942	5340	-0.00927715	0.00237041	9.2e-05	0.0180439	GNA12	chr7	4	na
hsa-miR-942	5340	-0.00600581	0.00153468	9.21e-05	0.0180553	YY1AP1	chr1	4	na
hsa-miR-942	5340	-0.00771491	0.00198461	0.000102578	0.0194617	NEDD1	chr12	4	na
hsa-miR-942	5340	-0.0122577	0.00325092	0.000164678	0.0269651	PBX2	chr6	4	na
hsa-miR-942	5340	-0.00585562	0.00155599	0.000169518	0.027489	IKZF1	chr7	4	na
hsa-miR-942	5340	0.00600903	0.00161436	0.000199519	0.0307288	FMR1	chrX	4	na
hsa-miR-942	5340	-0.00294563	0.000794316	0.000210726	0.0318769	NEURL4	chr17	4	na
hsa-miR-942	5340	-0.00517699	0.00139678	0.000212397	0.0320396	HERC4	chr10	4	na
hsa-miR-942	5340	0.00696308	0.00192448	0.000299466	0.0404152	ARRB1	chr11	4	na
hsa-miR-942	5340	0.00655479	0.00182441	0.000330081	0.0431423	ISY1	chr3	4	na
hsa-miR-942	5340	-0.00981823	0.00274546	0.000351787	0.0450347	ABCC4	chr13	4	na
hsa-miR-942	5340	0.00492718	0.00138743	0.000386677	0.047855	ITGA5	chr12	4	na
hsa-miR-183-3p	5283	-0.00277676	0.000646458	1.78e-05	0.00555784	DDX17	chr22	3	148
hsa-miR-183-3p	5283	0.00485992	0.00121543	6.46e-05	0.0140627	FBXO30	chr6	3	153
hsa-miR-183-3p	5283	-0.00372419	0.000962142	0.000109835	0.0204191	PCF11	chr11	3	140
hsa-miR-183-3p	5283	0.00800971	0.00208863	0.000127088	0.0226409	VRK1	chr14	3	na
hsa-miR-183-3p	5283	-0.00298133	0.000797187	0.000186124	0.0293119	SPG11	chr15	3	na
hsa-miR-183-3p	5283	-0.00292475	0.000813419	0.000326606	0.0428349	RAB3GAP2	chr1	3	292
hsa-miR-183-3p	5283	-0.00351193	0.000979334	0.000338799	0.043939	KIAA1632	chr18	3	na
hsa-miR-183-3p	5283	-0.00349297	0.000975676	0.000346646	0.0446041	HEATR1	chr1	3	140
hsa-miR-20a-5p	5255	0.00785211	0.00135893	8e-09	1.36e-05	PICALM	chr11	3	na
hsa-miR-20a-5p	5255	0.00341968	0.000757327	6.46e-06	0.00261514	FBXW7	chr4	3	na
hsa-miR-20a-5p	5255	0.00420218	0.000944627	8.83e-06	0.00330986	VPS24	chr2	3	150
hsa-miR-20a-5p	5255	-0.00340721	0.000823436	3.56e-05	0.0091902	CYTH1	chr17	3	303
hsa-miR-20a-5p	5255	-0.00442893	0.00108125	4.26e-05	0.0104557	BCL2	chr18	3	322
hsa-miR-20a-5p	5255	0.00424175	0.00106693	7.11e-05	0.0150452	CSPP1	chr8	3	155
hsa-miR-20a-5p	5255	-0.00406478	0.00102385	7.28e-05	0.0152964	PSMB2	chr1	3	334
hsa-miR-20a-5p	5255	-0.00413768	0.00104265	7.33e-05	0.0153653	C12orf51	chr12	3	608
hsa-miR-20a-5p	5255	0.00491539	0.00124648	8.14e-05	0.0165264	ABHD5	chr3	3	306
hsa-miR-20a-5p	5255	0.00345752	0.00091541	0.000160491	0.0265045	RAPGEF2	chr4	3	149
hsa-miR-20a-5p	5255	0.00342179	0.00091094	0.000174314	0.0280301	GTF3C3	chr2	3	141
hsa-miR-20a-5p	5255	0.00514202	0.00140578	0.000256937	0.0364709	MPZL3	chr11	3	146
hsa-miR-20a-5p	5255	-0.00338739	0.000950837	0.00037059	0.0465591	PREPL	chr2	3	300
hsa-miR-20a-5p	5255	0.00272673	0.000765495	0.000371265	0.0466089	GSK3B	chr3	3	na
hsa-miR-25-5p	5188	-0.00545703	0.00113124	1.45e-06	0.000844255	SYNRG	chr17	3	142
hsa-miR-25-5p	5188	0.0069599	0.00144402	1.48e-06	0.000857687	ABTB1	chr3	3	143
hsa-miR-25-5p	5188	0.00361247	0.000781561	3.89e-06	0.00178659	FAM38A	chr16	3	585
hsa-miR-25-5p	5188	0.00993972	0.00220007	6.39e-06	0.00259347	SMAD2	chr18	3	151
hsa-miR-25-5p	5188	-0.00691711	0.00155435	8.76e-06	0.00329311	ZER1	chr9	3	326
hsa-miR-25-5p	5188	0.00375207	0.000884758	2.27e-05	0.00664036	RNF31	chr14	3	291
hsa-miR-25-5p	5188	0.00504492	0.00122257	3.74e-05	0.00952261	NBEAL2	chr3	3	282
hsa-miR-25-5p	5188	0.00468321	0.00115885	5.39e-05	0.012355	TPD52L2	chr20	3	144
hsa-miR-25-5p	5188	0.00275091	0.000703472	9.33e-05	0.0182089	ADAM8	chr10	3	282
hsa-miR-25-5p	5188	0.00309273	0.000825621	0.000181689	0.0288387	KIAA0415	chr7	3	152
hsa-miR-29b-2-5p	5109	0.0109677	0.00163064	1.94e-11	8.75e-08	LARP1B	chr4	3	146
hsa-miR-29b-2-5p	5109	0.0153616	0.00235782	7.97e-11	2.89e-07	CNTLN	chr9	3	443
hsa-miR-29b-2-5p	5109	0.016622	0.00269196	7.15e-10	1.81e-06	CCDC18	chr1	3	599
hsa-miR-29b-2-5p	5109	0.0132824	0.00222283	2.45e-09	5.15e-06	DDI2	chr1	3	155
hsa-miR-29b-2-5p	5109	0.0145804	0.00247584	4.13e-09	7.84e-06	MPP6	chr7	3	146
hsa-miR-29b-2-5p	5109	-0.00779376	0.00140424	3e-08	3.95e-05	SNAPC3	chr9	3	147
hsa-miR-29b-2-5p	5109	0.00808772	0.00172225	2.72e-06	0.00136169	C10orf68	chr10	3	na
hsa-miR-29b-2-5p	5109	0.0156825	0.00345661	5.84e-06	0.00242468	ANKRD32	chr5	3	296
hsa-miR-29b-2-5p	5109	0.00721984	0.00162445	9e-06	0.00335988	STRN3	chr14	3	144
hsa-miR-29b-2-5p	5109	0.00593135	0.00135147	1.16e-05	0.00407427	PHC3	chr3	3	287
hsa-miR-29b-2-5p	5109	0.00635386	0.0014834	1.88e-05	0.00577773	ATAD2	chr8	3	172
hsa-miR-29b-2-5p	5109	0.00831111	0.00199248	3.08e-05	0.00826616	BAG1	chr9	3	584
hsa-miR-29b-2-5p	5109	0.0037611	0.000906784	3.41e-05	0.00891099	PDGFRA	chr4	3	444
hsa-miR-29b-2-5p	5109	-0.00792113	0.00194501	4.72e-05	0.01125	CA5B	chrX	3	440
hsa-miR-29b-2-5p	5109	-0.00436404	0.00108268	5.64e-05	0.0127598	ZFR	chr5	3	156
hsa-miR-29b-2-5p	5109	0.00664308	0.0016669	6.83e-05	0.0146222	OPHN1	chrX	3	141
hsa-miR-29b-2-5p	5109	0.00564783	0.00142545	7.53e-05	0.0156389	RPS29	chr14	3	na
hsa-miR-29b-2-5p	5109	-0.00643558	0.00162859	7.87e-05	0.0161279	YARS	chr1	3	147
hsa-miR-29b-2-5p	5109	0.00844735	0.00215287	8.83e-05	0.0175305	MELK	chr9	3	140
hsa-miR-29b-2-5p	5109	0.00907371	0.00231374	8.91e-05	0.0176411	IFT74	chr9	3	140
hsa-miR-29b-2-5p	5109	-0.00434606	0.0011356	0.000131232	0.0231238	CEP120	chr5	3	151
hsa-miR-29b-2-5p	5109	0.00445663	0.00117132	0.00014361	0.0245924	ITM2B	chr13	3	na
hsa-miR-29b-2-5p	5109	-0.00430465	0.00116384	0.000219046	0.0327496	NCKAP1L	chr12	3	140
hsa-miR-29b-2-5p	5109	-0.0061126	0.00165296	0.000219634	0.0328011	M6PR	chr12	3	294
hsa-miR-29b-2-5p	5109	0.00910088	0.00247164	0.000233712	0.0342144	TFRC	chr3	3	143
hsa-miR-29b-2-5p	5109	0.00556207	0.00154011	0.000307409	0.0411374	GRK5	chr10	3	303
hsa-miR-29b-2-5p	5109	0.00642743	0.00181112	0.000390396	0.0481663	ALG6	chr1	3	154
hsa-miR-29b-2-5p	5109	-0.0040627	0.00114545	0.000393445	0.0484105	RAB3GAP2	chr1	3	142
hsa-miR-29b-2-5p	5109	0.00504546	0.0014271	0.000410704	0.0497813	CCNG2	chr4	3	143
hsa-miR-30a-5p	5357	0.00835312	0.00195009	1.87e-05	0.00577225	ZNF597	chr16	3	280
hsa-miR-30a-5p	5357	-0.00603366	0.00148055	4.66e-05	0.0111506	C6orf89	chr6	3	na
hsa-miR-30a-5p	5357	-0.00686359	0.00172156	6.79e-05	0.0145483	KIAA0430	chr16	3	288
hsa-miR-30a-5p	5357	0.0053514	0.00136392	8.84e-05	0.0175345	KLHL20	chr1	3	153
hsa-miR-30a-5p	5357	0.00790337	0.00208018	0.000146689	0.0249415	TC2N	chr14	3	141
hsa-miR-30a-5p	5357	0.00560955	0.00151672	0.000219085	0.0327525	USP15	chr12	3	143
hsa-miR-30a-5p	5357	0.00525983	0.0014336	0.000245926	0.0353977	KLF12	chr13	3	282
hsa-miR-30a-5p	5357	-0.00541894	0.00152073	0.000369323	0.0464663	AZIN1	chr8	3	144
hsa-miR-30a-5p	5357	0.00594577	0.00168055	0.000406624	0.0494465	FGL2	chr7	3	141
hsa-miR-30d-5p	5335	-0.00508291	0.00133655	0.00014457	0.0246956	C6orf89	chr6	3	na
hsa-miR-30d-5p	5335	-0.00524841	0.00138604	0.000154406	0.0258042	AZIN1	chr8	3	140
hsa-miR-320b	5331	-0.0150421	0.00301533	6.28e-07	0.000442927	ZNF600	chr19	3	153
hsa-miR-320b	5331	0.0084034	0.00176078	1.87e-06	0.00102554	STXBP5	chr6	3	285
hsa-miR-320b	5331	0.00753183	0.00178748	2.55e-05	0.0072492	NBEAL2	chr3	3	152
hsa-miR-320b	5331	-0.00703001	0.00172322	4.58e-05	0.0110067	PTK2B	chr8	3	147
hsa-miR-320b	5331	0.0176457	0.00432584	4.59e-05	0.0110201	UNC119B	chr12	3	153
hsa-miR-320b	5331	-0.00749942	0.00194029	0.000112374	0.0207629	KPNA6	chr1	3	591
hsa-miR-320b	5331	0.0091946	0.00245198	0.000178829	0.0285156	SLC40A1	chr2	3	150
hsa-miR-320b	5331	-0.00685462	0.00188828	0.000286009	0.0392	2016-09-06	chrX	3	158
hsa-miR-320b	5331	-0.00526052	0.00146124	0.00032109	0.0423582	KANK2	chr19	3	285
hsa-miR-320b	5331	0.00738744	0.00205392	0.000325159	0.0427077	PCMT1	chr6	3	na
hsa-miR-601	5255	0.00268187	0.000726764	0.000226415	0.0334854	CDC73	chr1	3	144
hsa-miR-601	5255	-0.00297189	0.000818251	0.000283934	0.0390028	PRKDC	chr8	3	746
hsa-miR-668	4832	0.00459309	0.00110906	3.51e-05	0.00908991	ZNF385D	chr3	3	na
hsa-miR-766-3p	5323	0.012489	0.00141287	1.29e-18	5.39e-14	RASSF2	chr20	3	147
hsa-miR-766-3p	5323	0.00950422	0.001271	8.81e-14	8.9e-10	GSK3B	chr3	3	294
hsa-miR-766-3p	5323	-0.00875042	0.00140741	5.44e-10	1.43e-06	SNRNP70	chr19	3	304
hsa-miR-766-3p	5323	0.00939644	0.00152403	7.55e-10	1.9e-06	USP15	chr12	3	297
hsa-miR-766-3p	5323	-0.00688282	0.00119178	8.12e-09	1.37e-05	SH3GLB2	chr9	3	143
hsa-miR-766-3p	5323	-0.0126963	0.00233421	5.59e-08	6.54e-05	MAP2K3	chr17	3	na
hsa-miR-766-3p	5323	-0.0149613	0.0028059	1.01e-07	0.000105374	AK1	chr9	3	147
hsa-miR-766-3p	5323	0.0119036	0.00231697	2.88e-07	0.000242298	MPZL3	chr11	3	142
hsa-miR-766-3p	5323	-0.00778333	0.00155827	6.08e-07	0.000432095	UBL7	chr15	3	285
hsa-miR-766-3p	5323	-0.00778496	0.0015633	6.57e-07	0.000458824	ACADVL	chr17	3	na
hsa-miR-766-3p	5323	-0.00929997	0.00188326	8.13e-07	0.000539862	XPO7	chr8	3	140
hsa-miR-766-3p	5323	-0.00912966	0.00186552	1.02e-06	0.000642064	PABPN1	chr14	3	300
hsa-miR-766-3p	5323	-0.0122452	0.00250783	1.08e-06	0.000670277	DCAF10	chr9	3	145
hsa-miR-766-3p	5323	-0.0072403	0.00148706	1.16e-06	0.000708548	DHX29	chr5	3	157
hsa-miR-766-3p	5323	-0.0135413	0.0027984	1.34e-06	0.000796619	EIF4B	chr12	3	na
hsa-miR-766-3p	5323	0.00773513	0.00160518	1.48e-06	0.000860631	RNF19B	chr1	3	na
hsa-miR-766-3p	5323	0.00641503	0.00135688	2.33e-06	0.00120715	SAP18	chr13	3	na
hsa-miR-766-3p	5323	0.00652638	0.00138828	2.65e-06	0.00133436	SPOPL	chr2	3	157
hsa-miR-766-3p	5323	0.00773905	0.00165932	3.18e-06	0.00153587	RP2	chrX	3	140
hsa-miR-766-3p	5323	-0.00798557	0.00171259	3.2e-06	0.00154224	CAPRIN2	chr12	3	na
hsa-miR-766-3p	5323	-0.0110207	0.00236814	3.34e-06	0.00159429	DNAJA4	chr15	3	446
hsa-miR-766-3p	5323	0.00580064	0.00124879	3.48e-06	0.00164622	PTPN6	chr12	3	140
hsa-miR-766-3p	5323	0.00651175	0.00140883	3.89e-06	0.00178613	EIF3D	chr22	3	146
hsa-miR-766-3p	5323	0.00584082	0.00126757	4.16e-06	0.00188011	OBFC2A	chr2	3	na
hsa-miR-766-3p	5323	0.00499069	0.0010932	5.1e-06	0.0021982	TMEM49	chr17	3	na
hsa-miR-766-3p	5323	-0.00866789	0.00191554	6.17e-06	0.00252728	AP2M1	chr3	3	145
hsa-miR-766-3p	5323	-0.00761737	0.00169535	7.17e-06	0.00283342	CTPS	chr1	3	292
hsa-miR-766-3p	5323	-0.0069132	0.00155899	9.42e-06	0.00347696	CDK12	chr17	3	296
hsa-miR-766-3p	5323	0.0111067	0.00255685	1.43e-05	0.00472574	SF3A3	chr1	3	140
hsa-miR-766-3p	5323	-0.00506851	0.00119769	2.36e-05	0.00682544	UBQLN1	chr9	3	152
hsa-miR-766-3p	5323	0.00637178	0.00152429	2.96e-05	0.00804247	LMAN2	chr5	3	293
hsa-miR-766-3p	5323	0.00753238	0.00181685	3.44e-05	0.00896064	MFAP1	chr15	3	151
hsa-miR-766-3p	5323	-0.0100499	0.00242956	3.58e-05	0.00922417	RNF10	chr12	3	150
hsa-miR-766-3p	5323	0.00535386	0.00131753	4.9e-05	0.0115583	MTF2	chr1	3	na
hsa-miR-766-3p	5323	-0.00489231	0.00120607	5.06e-05	0.0118137	ADD1	chr4	3	292
hsa-miR-766-3p	5323	0.0055299	0.00136463	5.14e-05	0.0119524	GNAI3	chr1	3	150
hsa-miR-766-3p	5323	0.00721404	0.00178733	5.51e-05	0.0125399	FAM50A	chrX	3	149
hsa-miR-766-3p	5323	0.00510841	0.00128833	7.43e-05	0.0154981	RNF34	chr12	3	na
hsa-miR-766-3p	5323	0.00787469	0.00201703	9.58e-05	0.0185549	SMAD5	chr5	3	147
hsa-miR-766-3p	5323	-0.00321233	0.000830827	0.000111774	0.0206795	PTPRA	chr20	3	na
hsa-miR-766-3p	5323	-0.00669608	0.00173748	0.000117635	0.021463	WDR45	chrX	3	156
hsa-miR-766-3p	5323	0.00705316	0.00186414	0.000156289	0.0260281	ATG12	chr5	3	144
hsa-miR-766-3p	5323	0.00525347	0.00139933	0.000175715	0.0281908	GDI1	chrX	3	142
hsa-miR-766-3p	5323	-0.0240213	0.00644385	0.000195199	0.030286	MMP8	chr11	3	na
hsa-miR-766-3p	5323	-0.0048587	0.00131203	0.000215071	0.0323171	BUB3	chr10	3	na
hsa-miR-766-3p	5323	0.00515755	0.00140396	0.000241548	0.0349787	UBA3	chr3	3	na
hsa-miR-766-3p	5323	0.00729294	0.00198971	0.000249452	0.0357364	SKAP2	chr7	3	143
hsa-miR-766-3p	5323	0.00670641	0.00183327	0.000256503	0.0364264	PLAGL1	chr6	3	na
hsa-miR-766-3p	5323	0.00474867	0.00130168	0.000266728	0.0374122	KLHL24	chr3	3	466
hsa-miR-766-3p	5323	-0.00552746	0.00155699	0.000388435	0.0480075	TERF2IP	chr16	3	311
hsa-miR-942	5340	0.0152789	0.00209714	3.67e-13	3.09e-09	RPS6	chr9	3	na
hsa-miR-942	5340	-0.0155222	0.00232617	2.77e-11	1.17e-07	UBE2H	chr7	3	na
hsa-miR-942	5340	-0.0102567	0.0015501	4.03e-11	1.63e-07	EIF5	chr14	3	na
hsa-miR-942	5340	-0.0169902	0.00267644	2.36e-10	7.17e-07	MAP2K3	chr17	3	na
hsa-miR-942	5340	0.0122338	0.0019817	7.18e-10	1.81e-06	PGCP	chr8	3	na
hsa-miR-942	5340	0.0112417	0.00197043	1.23e-08	1.91e-05	DNAJB11	chr3	3	na
hsa-miR-942	5340	0.0147371	0.00266786	3.47e-08	4.45e-05	MED21	chr12	3	na
hsa-miR-942	5340	0.00698348	0.00129448	7.16e-08	7.98e-05	CDC73	chr1	3	na
hsa-miR-942	5340	0.00985898	0.0018763	1.54e-07	0.000147026	PNN	chr14	3	na
hsa-miR-942	5340	-0.0109041	0.00221057	8.36e-07	0.000551469	HDGF	chr1	3	na
hsa-miR-942	5340	0.00669511	0.00145239	4.13e-06	0.00186736	PPM1B	chr2	3	na
hsa-miR-942	5340	0.00828797	0.00179941	4.2e-06	0.00189283	VPS24	chr2	3	na
hsa-miR-942	5340	-0.00920196	0.00200922	4.76e-06	0.00208275	DIAPH2	chrX	3	na
hsa-miR-942	5340	-0.00563703	0.00123539	5.16e-06	0.00221539	KIAA0922	chr4	3	na
hsa-miR-942	5340	0.0115246	0.00253912	5.78e-06	0.00240807	CCDC125	chr5	3	na
hsa-miR-942	5340	0.00826773	0.00182364	5.93e-06	0.00245128	PURA	chr5	3	na
hsa-miR-942	5340	-0.0101846	0.00230231	9.9e-06	0.00360982	C22orf13	chr22	3	na
hsa-miR-942	5340	0.00819577	0.00189576	1.57e-05	0.00506153	PSMA3	chr14	3	na
hsa-miR-942	5340	-0.0116981	0.00271918	1.72e-05	0.00543111	TRAK2	chr2	3	na
hsa-miR-942	5340	0.0114834	0.00268421	1.92e-05	0.00587432	TMED10	chr14	3	na
hsa-miR-942	5340	0.00924682	0.00218154	2.29e-05	0.00668673	ZCCHC17	chr1	3	na
hsa-miR-942	5340	-0.00570563	0.00136807	3.09e-05	0.00827906	SH3GLB2	chr9	3	na
hsa-miR-942	5340	-0.0118572	0.00285217	3.27e-05	0.0086379	ABCG2	chr4	3	na
hsa-miR-942	5340	0.00745229	0.00181592	4.12e-05	0.010197	CTDSPL2	chr15	3	na
hsa-miR-942	5340	0.00631077	0.00153825	4.15e-05	0.0102387	NCF2	chr1	3	na
hsa-miR-942	5340	-0.0063279	0.00155487	4.78e-05	0.0113476	PHC3	chr3	3	na
hsa-miR-942	5340	-0.00726939	0.00179484	5.19e-05	0.0120306	ACADVL	chr17	3	na
hsa-miR-942	5340	-0.0101856	0.00253493	5.95e-05	0.0132496	RPP14	chr3	3	na
hsa-miR-942	5340	-0.00588797	0.00146607	6e-05	0.013334	LRIG2	chr1	3	na
hsa-miR-942	5340	0.00713335	0.00180418	7.79e-05	0.0160254	LIN7C	chr11	3	na
hsa-miR-942	5340	0.00546443	0.00138337	7.91e-05	0.0162024	NUMB	chr14	3	na
hsa-miR-942	5340	0.00761704	0.00196824	0.000110156	0.0204639	RPGR	chrX	3	na
hsa-miR-942	5340	0.00486446	0.00128555	0.000156068	0.0260002	VAV1	chr19	3	na
hsa-miR-942	5340	0.00698817	0.00185157	0.000162286	0.0266999	TOPORS	chr9	3	na
hsa-miR-942	5340	-0.00551539	0.00147044	0.000178125	0.0284427	TAB2	chr6	3	na
hsa-miR-942	5340	-0.00683867	0.00182797	0.000185138	0.0292042	SRSF6	chr20	3	na
hsa-miR-942	5340	-0.00928262	0.00248189	0.000185862	0.0292813	ANKH	chr5	3	na
hsa-miR-942	5340	-0.0048665	0.00130509	0.000194357	0.030194	CAPN1	chr11	3	na
hsa-miR-942	5340	-0.00620316	0.00167356	0.000212237	0.0320224	STX16	chr20	3	na
hsa-miR-942	5340	-0.00798369	0.00216887	0.000234607	0.0343008	ATAD5	chr17	3	na
hsa-miR-942	5340	0.00764084	0.00207676	0.000236291	0.0344669	PDE3B	chr11	3	na
hsa-miR-942	5340	-0.010334	0.0028109	0.000238888	0.0347172	2016-03-03	chr5	3	na
hsa-miR-942	5340	-0.00639578	0.00178193	0.000334638	0.0435545	MBD4	chr3	3	na
hsa-miR-942	5340	0.0116955	0.00326551	0.000344659	0.0444418	SSB	chr2	3	na
hsa-miR-942	5340	-0.00972217	0.00271859	0.000351774	0.0450355	TRIM58	chr1	3	na
hsa-miR-942	5340	-0.00566619	0.0015907	0.000371172	0.0466045	RBBP5	chr1	3	na
hsa-miR-126-3p	5340	0.00623598	0.000977161	1.9e-10	5.96e-07	ARAP1	chr11	2	280
hsa-miR-126-3p	5340	-0.00951848	0.00152429	4.58e-10	1.24e-06	TFDP1	chr13	2	142
hsa-miR-126-3p	5340	-0.00651035	0.00167121	9.92e-05	0.0190069	SLC1A5	chr19	2	na
hsa-miR-183-3p	5283	0.00898008	0.00142956	3.62e-10	1.02e-06	BAG1	chr9	2	141
hsa-miR-183-3p	5283	0.00447032	0.000948001	2.47e-06	0.00126518	BNIP3L	chr8	2	na
hsa-miR-183-3p	5283	0.00663061	0.00146043	5.75e-06	0.00239659	SPECC1	chr17	2	na
hsa-miR-183-3p	5283	-0.00411302	0.000954781	1.68e-05	0.0053273	CSNK1D	chr17	2	na
hsa-miR-183-3p	5283	0.00530568	0.00123294	1.71e-05	0.00540986	SNX4	chr3	2	na
hsa-miR-183-3p	5283	-0.00528526	0.00124198	2.12e-05	0.00631695	DIAPH2	chrX	2	140
hsa-miR-183-3p	5283	0.00744139	0.00175331	2.23e-05	0.00656294	TFRC	chr3	2	na
hsa-miR-183-3p	5283	-0.00722617	0.0017038	2.26e-05	0.0066295	LTA4H	chr12	2	na
hsa-miR-183-3p	5283	-0.00579819	0.00138559	2.9e-05	0.00793187	ITGAX	chr16	2	na
hsa-miR-183-3p	5283	0.00731291	0.00181373	5.61e-05	0.0127056	GSPT1	chr16	2	143
hsa-miR-183-3p	5283	-0.00338779	0.000850726	6.92e-05	0.0147522	TTC17	chr11	2	na
hsa-miR-183-3p	5283	-0.00389155	0.000997866	9.75e-05	0.0187896	NARS	chr18	2	425
hsa-miR-183-3p	5283	-0.00252234	0.000647692	9.97e-05	0.019077	CLASP1	chr2	2	151
hsa-miR-183-3p	5283	-0.0042731	0.0011143	0.000127152	0.0226438	PREPL	chr2	2	na
hsa-miR-183-3p	5283	0.00664657	0.0017399	0.000134957	0.0235844	C9orf123	chr9	2	na
hsa-miR-183-3p	5283	-0.00297755	0.000780417	0.000137572	0.0238897	VPS39	chr15	2	na
hsa-miR-183-3p	5283	0.00606411	0.00159779	0.000149129	0.0252191	PICALM	chr11	2	143
hsa-miR-183-3p	5283	-0.00462851	0.0012211	0.000152069	0.025552	MAPK1IP1L	chr14	2	na
hsa-miR-183-3p	5283	0.00419749	0.00111093	0.00015963	0.0264029	C1orf9	chr1	2	na
hsa-miR-183-3p	5283	0.0025296	0.000674818	0.000179764	0.0286222	MYH10	chr17	2	na
hsa-miR-183-3p	5283	0.00340162	0.000930175	0.000257725	0.0365484	TBC1D23	chr3	2	140
hsa-miR-183-3p	5283	-0.00315301	0.000871422	0.000299424	0.0404106	EIF4G2	chr11	2	na
hsa-miR-183-3p	5283	-0.00605159	0.00168287	0.00032614	0.0427935	P2RX7	chr12	2	na
hsa-miR-183-3p	5283	-0.0038309	0.00107365	0.000362804	0.0459433	TOMM70A	chr3	2	140
hsa-miR-183-3p	5283	-0.00284764	0.000803949	0.000400462	0.0489863	FAM65B	chr6	2	151
hsa-miR-20a-5p	5255	0.00619152	0.00124102	6.27e-07	0.000442288	POLR2F	chr22	2	na
hsa-miR-20a-5p	5255	-0.00382484	0.000878322	1.36e-05	0.00456183	VIPAR	chr14	2	na
hsa-miR-20a-5p	5255	-0.0065458	0.00150604	1.41e-05	0.00468663	MAP1LC3B	chr16	2	na
hsa-miR-20a-5p	5255	0.00446274	0.00103813	1.75e-05	0.00548998	RPGR	chrX	2	302
hsa-miR-20a-5p	5255	-0.00469842	0.00112206	2.87e-05	0.0078685	FAM20B	chr1	2	149
hsa-miR-20a-5p	5255	-0.0037717	0.000950949	7.4e-05	0.0154546	ZNF410	chr14	2	na
hsa-miR-20a-5p	5255	-0.00416258	0.00106045	8.77e-05	0.0174509	DIAPH2	chrX	2	148
hsa-miR-20a-5p	5255	-0.0032953	0.000842666	9.33e-05	0.0182019	LRRC8A	chr9	2	151
hsa-miR-20a-5p	5255	-0.00369154	0.000975901	0.000156877	0.0260937	SNAP29	chr22	2	173
hsa-miR-20a-5p	5255	-0.00318473	0.000846446	0.000170097	0.0275561	SNAPC3	chr9	2	143
hsa-miR-20a-5p	5255	-0.00205484	0.000553252	0.000206052	0.0314004	CLASP1	chr2	2	na
hsa-miR-20a-5p	5255	0.00388635	0.00105051	0.000218262	0.0326648	KPNA5	chr6	2	287
hsa-miR-20a-5p	5255	-0.00245	0.000682432	0.0003336	0.0434673	CELF1	chr11	2	158
hsa-miR-20a-5p	5255	-0.00424622	0.00118877	0.000357543	0.0455188	ZNF17	chr19	2	146
hsa-miR-25-5p	5188	0.00853207	0.00117307	4.04e-13	3.35e-09	CORO1A	chr16	2	146
hsa-miR-25-5p	5188	0.00746582	0.00118255	2.96e-10	8.61e-07	ARAP1	chr11	2	140
hsa-miR-25-5p	5188	-0.00777154	0.0013025	2.58e-09	5.37e-06	EEF2	chr19	2	na
hsa-miR-25-5p	5188	0.00521081	0.000980932	1.13e-07	0.000115025	SH3BP2	chr4	2	428
hsa-miR-25-5p	5188	0.00566968	0.00106771	1.14e-07	0.000116059	SLC12A9	chr7	2	147
hsa-miR-25-5p	5188	-0.00823294	0.00162025	3.88e-07	0.00030656	EIF4EBP2	chr10	2	145
hsa-miR-25-5p	5188	0.00686041	0.00138222	7.15e-07	0.000489388	APH1A	chr1	2	143
hsa-miR-25-5p	5188	-0.00517902	0.00104349	7.16e-07	0.000489704	GLYR1	chr16	2	na
hsa-miR-25-5p	5188	0.00638855	0.00131397	1.2e-06	0.000728683	CHPF2	chr7	2	306
hsa-miR-25-5p	5188	-0.0044858	0.000933248	1.58e-06	0.000901268	KIAA0922	chr4	2	309
hsa-miR-25-5p	5188	0.00537323	0.00121202	9.47e-06	0.00349441	CHAF1A	chr19	2	160
hsa-miR-25-5p	5188	0.0046409	0.00104999	1.01e-05	0.00365725	SRF	chr6	2	140
hsa-miR-25-5p	5188	0.00597888	0.00136484	1.21e-05	0.00418277	AKAP9	chr7	2	144
hsa-miR-25-5p	5188	0.00429937	0.00103145	3.12e-05	0.0083376	HK3	chr5	2	157
hsa-miR-25-5p	5188	0.0025371	0.000637965	7.08e-05	0.0149929	CORO7	chr16	2	141
hsa-miR-25-5p	5188	-0.00516016	0.00130053	7.36e-05	0.0153931	CTDSP2	chr12	2	na
hsa-miR-25-5p	5188	-0.00394879	0.00101892	0.000107752	0.0201371	CAMK2G	chr10	2	na
hsa-miR-25-5p	5188	-0.0047133	0.0012205	0.000113953	0.0209714	SNAPC3	chr9	2	147
hsa-miR-25-5p	5188	0.00442233	0.00115381	0.000128208	0.0227733	SP3	chr2	2	na
hsa-miR-25-5p	5188	0.00367079	0.000961423	0.000136081	0.0237176	MAN2C1	chr15	2	161
hsa-miR-25-5p	5188	0.00561842	0.00151081	0.000202304	0.0310206	PTP4A3	chr8	2	162
hsa-miR-25-5p	5188	0.00762186	0.00205883	0.000216124	0.0324301	TMEM111	chr3	2	na
hsa-miR-25-5p	5188	-0.00383141	0.00106704	0.000332898	0.0433981	RTCD1	chr1	2	143
hsa-miR-26a-1-3p	4727	0.00731105	0.00145013	4.79e-07	0.000359568	SORL1	chr11	2	142
hsa-miR-26a-1-3p	4727	-0.00372547	0.000850105	1.2e-05	0.00416476	CLASP1	chr2	2	157
hsa-miR-26a-1-3p	4727	0.00557633	0.00128194	1.39e-05	0.00463845	IL17RA	chr22	2	161
hsa-miR-26a-1-3p	4727	0.0093155	0.00224725	3.45e-05	0.00898854	CHML	chr1	2	na
hsa-miR-26a-1-3p	4727	0.00830542	0.00222017	0.000185568	0.0292502	EVI2A	chr17	2	153
hsa-miR-29b-2-5p	5109	0.0252364	0.00268084	7.1e-21	5.37e-16	TMEM56	chr1	2	294
hsa-miR-29b-2-5p	5109	0.0191422	0.0025643	9.76e-14	1e-09	ALS2CR12	chr2	2	na
hsa-miR-29b-2-5p	5109	0.018989	0.00254928	1.1e-13	1.07e-09	AKAP7	chr6	2	146
hsa-miR-29b-2-5p	5109	0.0143628	0.00228733	3.69e-10	1.03e-06	C1orf26	chr1	2	301
hsa-miR-29b-2-5p	5109	0.00980312	0.00159744	9.06e-10	2.22e-06	RANBP9	chr6	2	146
hsa-miR-29b-2-5p	5109	0.0135852	0.00225467	1.81e-09	4.01e-06	PICALM	chr11	2	na
hsa-miR-29b-2-5p	5109	0.0227865	0.00390133	5.52e-09	9.96e-06	C2orf61	chr2	2	144
hsa-miR-29b-2-5p	5109	0.00774558	0.00139493	2.96e-08	3.91e-05	CHAF1A	chr19	2	284
hsa-miR-29b-2-5p	5109	0.00998889	0.00184469	6.41e-08	7.32e-05	KIF14	chr1	2	146
hsa-miR-29b-2-5p	5109	-0.00997159	0.00184507	6.8e-08	7.66e-05	ZNF844	chr19	2	297
hsa-miR-29b-2-5p	5109	0.0115628	0.00214264	7.1e-08	7.93e-05	RGS2	chr1	2	na
hsa-miR-29b-2-5p	5109	0.00948873	0.00181984	1.92e-07	0.000176066	TAF15	chr17	2	na
hsa-miR-29b-2-5p	5109	0.0105902	0.00217833	1.2e-06	0.000730024	KIF18A	chr11	2	158
hsa-miR-29b-2-5p	5109	0.011841	0.00247941	1.84e-06	0.00101385	C21orf7	chr21	2	295
hsa-miR-29b-2-5p	5109	-0.00649171	0.00136521	2.04e-06	0.00109419	CYTH1	chr17	2	na
hsa-miR-29b-2-5p	5109	-0.0097866	0.00211062	3.63e-06	0.00169408	RBAK	chr7	2	142
hsa-miR-29b-2-5p	5109	0.00943172	0.00207087	5.38e-06	0.00228379	ABHD5	chr3	2	na
hsa-miR-29b-2-5p	5109	0.0109602	0.00241636	5.87e-06	0.00243425	DLGAP5	chr14	2	na
hsa-miR-29b-2-5p	5109	0.00944618	0.00212582	9.04e-06	0.00336933	TTC35	chr8	2	144
hsa-miR-29b-2-5p	5109	0.00994114	0.00225907	1.1e-05	0.00391466	LRRCC1	chr8	2	151
hsa-miR-29b-2-5p	5109	0.0128774	0.00294622	1.26e-05	0.00432114	VRK1	chr14	2	na
hsa-miR-29b-2-5p	5109	-0.00479275	0.00110033	1.35e-05	0.00454733	CELF2	chr10	2	151
hsa-miR-29b-2-5p	5109	0.0147096	0.00339513	1.5e-05	0.0049114	UNC119B	chr12	2	na
hsa-miR-29b-2-5p	5109	0.00758843	0.00177235	1.89e-05	0.0058132	C7orf41	chr7	2	na
hsa-miR-29b-2-5p	5109	0.00938474	0.00220969	2.2e-05	0.006505	CENPI	chrX	2	154
hsa-miR-29b-2-5p	5109	0.00993775	0.00240188	3.57e-05	0.00920187	NUSAP1	chr15	2	158
hsa-miR-29b-2-5p	5109	-0.00764207	0.00187023	4.45e-05	0.0107898	IGSF6	chr16	2	na
hsa-miR-29b-2-5p	5109	0.00707724	0.00174961	5.31e-05	0.0122174	UBE2B	chr5	2	142
hsa-miR-29b-2-5p	5109	0.00595124	0.00148214	6.02e-05	0.0133745	RAB2A	chr8	2	na
hsa-miR-29b-2-5p	5109	-0.00505665	0.00126725	6.69e-05	0.0144092	COG3	chr13	2	140
hsa-miR-29b-2-5p	5109	0.009573	0.0024122	7.33e-05	0.0153613	GTF2B	chr1	2	146
hsa-miR-29b-2-5p	5109	-0.00554058	0.00143928	0.000119799	0.021739	SNX1	chr15	2	583
hsa-miR-29b-2-5p	5109	0.00684777	0.00179639	0.000139506	0.0241269	TMEM48	chr1	2	302
hsa-miR-29b-2-5p	5109	-0.0045234	0.00118924	0.000144293	0.0246648	CCNL1	chr3	2	na
hsa-miR-29b-2-5p	5109	0.00591221	0.00156517	0.000160326	0.0264863	BTG1	chr12	2	285
hsa-miR-29b-2-5p	5109	0.00577399	0.00153314	0.000167689	0.0272892	RANBP17	chr5	2	141
hsa-miR-29b-2-5p	5109	-0.00842096	0.00224042	0.000172766	0.0278663	FAS	chr10	2	144
hsa-miR-29b-2-5p	5109	-0.00423813	0.00112961	0.000177498	0.0283772	FAM65B	chr6	2	288
hsa-miR-29b-2-5p	5109	0.00623005	0.00166551	0.000185595	0.0292524	TBC1D24	chr16	2	na
hsa-miR-29b-2-5p	5109	0.00391517	0.00104729	0.000187253	0.0294266	USP48	chr1	2	na
hsa-miR-29b-2-5p	5109	-0.00579589	0.00155993	0.000205007	0.0313032	KLF6	chr10	2	140
hsa-miR-29b-2-5p	5109	-0.00451092	0.00123291	0.000256032	0.0363776	QARS	chr3	2	na
hsa-miR-29b-2-5p	5109	-0.00494682	0.00135244	0.000257065	0.0364805	PPHLN1	chr12	2	142
hsa-miR-29b-2-5p	5109	-0.00367042	0.00100374	0.000258031	0.0365779	CHFR	chr12	2	na
hsa-miR-29b-2-5p	5109	-0.00539493	0.00148414	0.000280686	0.0386961	TP53	chr17	2	149
hsa-miR-29b-2-5p	5109	-0.00595278	0.0016412	0.000289471	0.0395102	RPS6KA3	chrX	2	154
hsa-miR-29b-2-5p	5109	0.00771272	0.00214272	0.000321891	0.0424304	SRXN1	chr20	2	na
hsa-miR-29b-2-5p	5109	-0.00744021	0.00209759	0.000393135	0.0483846	TK2	chr16	2	288
hsa-miR-29b-2-5p	5109	-0.00449452	0.00126845	0.000398693	0.0488353	TCF12	chr15	2	na
hsa-miR-29b-2-5p	5109	0.00593367	0.00167804	0.000409772	0.0496982	NDST1	chr5	2	145
hsa-miR-29b-2-5p	5109	-0.00703109	0.00198922	0.000412059	0.0499068	DNAJB9	chr7	2	na
hsa-miR-30a-5p	5357	-0.0102313	0.00135599	5.28e-14	5.76e-10	CYTH1	chr17	2	140
hsa-miR-30a-5p	5357	0.00809915	0.00135068	2.15e-09	4.63e-06	SAP18	chr13	2	na
hsa-miR-30a-5p	5357	0.0100404	0.00189939	1.3e-07	0.000128575	OTUD6B	chr8	2	152
hsa-miR-30a-5p	5357	-0.00671501	0.00129276	2.13e-07	0.000191282	KPNA4	chr3	2	140
hsa-miR-30a-5p	5357	0.0072471	0.00142371	3.7e-07	0.000295375	RASSF2	chr20	2	285
hsa-miR-30a-5p	5357	-0.00661006	0.00135926	1.19e-06	0.000725408	XPO1	chr2	2	147
hsa-miR-30a-5p	5357	-0.00739346	0.0015483	1.84e-06	0.00101443	ACTR10	chr14	2	141
hsa-miR-30a-5p	5357	0.0127733	0.00272324	2.79e-06	0.00139031	UQCRQ	chr5	2	na
hsa-miR-30a-5p	5357	-0.00783188	0.00167451	2.98e-06	0.00146157	CTPS	chr1	2	144
hsa-miR-30a-5p	5357	0.00691561	0.00149727	3.95e-06	0.00180698	GTF3C3	chr2	2	140
hsa-miR-30a-5p	5357	0.00651673	0.00141277	4.07e-06	0.00184743	ZRANB2	chr1	2	146
hsa-miR-30a-5p	5357	-0.00539471	0.00118109	5.05e-06	0.00218019	ASH1L	chr1	2	na
hsa-miR-30a-5p	5357	-0.00651008	0.00142585	5.09e-06	0.00219458	GNAI2	chr3	2	303
hsa-miR-30a-5p	5357	0.011282	0.00251775	7.59e-06	0.0029579	FCER1G	chr1	2	156
hsa-miR-30a-5p	5357	0.00774749	0.00176034	1.1e-05	0.00390379	NAPG	chr18	2	299
hsa-miR-30a-5p	5357	-0.00383255	0.000888018	1.62e-05	0.0051879	MLL5	chr7	2	286
hsa-miR-30a-5p	5357	0.00419508	0.000986127	2.14e-05	0.0063465	WDR33	chr2	2	na
hsa-miR-30a-5p	5357	0.00621182	0.00147267	2.51e-05	0.00714733	UBE2K	chr4	2	280
hsa-miR-30a-5p	5357	-0.00693816	0.00164913	2.63e-05	0.00739739	USP14	chr18	2	313
hsa-miR-30a-5p	5357	0.0063441	0.00155846	4.75e-05	0.0113111	VPS24	chr2	2	na
hsa-miR-30a-5p	5357	-0.0050457	0.00123954	4.76e-05	0.0113134	CMIP	chr16	2	302
hsa-miR-30a-5p	5357	-0.0066659	0.00164303	5.04e-05	0.0117874	RAB11A	chr15	2	287
hsa-miR-30a-5p	5357	0.00707541	0.00176257	6.05e-05	0.0134054	STYX	chr14	2	153
hsa-miR-30a-5p	5357	0.00520719	0.00129724	6.05e-05	0.0134114	PHF14	chr7	2	na
hsa-miR-30a-5p	5357	-0.00583651	0.00145741	6.29e-05	0.0137942	RER1	chr1	2	289
hsa-miR-30a-5p	5357	-0.00512497	0.00130576	8.79e-05	0.0174647	ZMYM2	chr13	2	147
hsa-miR-30a-5p	5357	0.00600824	0.00153464	9.15e-05	0.0179773	SP4	chr7	2	293
hsa-miR-30a-5p	5357	-0.0178856	0.00460668	0.00010463	0.0197396	TOR1AIP2	chr1	2	152
hsa-miR-30a-5p	5357	0.00696845	0.00179559	0.000105344	0.0198257	DOCK10	chr2	2	148
hsa-miR-30a-5p	5357	-0.00554828	0.00146872	0.000160061	0.0264579	FBXO21	chr12	2	140
hsa-miR-30a-5p	5357	0.00860401	0.00228522	0.000168309	0.0273607	KIAA1826	chr11	2	140
hsa-miR-30a-5p	5357	-0.00456352	0.00121255	0.000169316	0.0274691	KDM5B	chr1	2	290
hsa-miR-30a-5p	5357	0.00449158	0.00119543	0.000173604	0.0279541	ITGA5	chr12	2	145
hsa-miR-30a-5p	5357	-0.00330706	0.000890435	0.000206118	0.0314085	VPS13D	chr1	2	298
hsa-miR-30a-5p	5357	-0.00469735	0.00128634	0.000262995	0.0370377	LARP1	chr5	2	na
hsa-miR-30a-5p	5357	-0.00499449	0.00139187	0.000335808	0.0436703	APPBP2	chr17	2	165
hsa-miR-30d-5p	5335	-0.0104391	0.00123252	3.15e-17	9.66e-13	CYTH1	chr17	2	140
hsa-miR-30d-5p	5335	0.00696149	0.0012265	1.45e-08	2.19e-05	SAP18	chr13	2	na
hsa-miR-30d-5p	5335	-0.00621823	0.00117723	1.33e-07	0.000130784	KPNA4	chr3	2	140
hsa-miR-30d-5p	5335	-0.00558474	0.00110396	4.36e-07	0.000334778	KDM5B	chr1	2	144
hsa-miR-30d-5p	5335	-0.00563829	0.00116858	1.44e-06	0.000840841	LARP1	chr5	2	na
hsa-miR-30d-5p	5335	0.0080402	0.00172738	3.33e-06	0.00159007	OTUD6B	chr8	2	284
hsa-miR-30d-5p	5335	-0.00487814	0.00107359	5.65e-06	0.00236755	ASH1L	chr1	2	142
hsa-miR-30d-5p	5335	0.0110843	0.00247361	7.59e-06	0.00295748	UQCRQ	chr5	2	na
hsa-miR-30d-5p	5335	-0.00560708	0.00129632	1.55e-05	0.00502658	GNAI2	chr3	2	299
hsa-miR-30d-5p	5335	-0.0065122	0.00152294	1.94e-05	0.00591532	CTPS	chr1	2	148
hsa-miR-30d-5p	5335	-0.00459415	0.00112888	4.78e-05	0.0113493	CMIP	chr16	2	290
hsa-miR-30d-5p	5335	0.00517181	0.00128349	5.67e-05	0.0128055	ZRANB2	chr1	2	145
hsa-miR-30d-5p	5335	-0.00790245	0.00197235	6.24e-05	0.0137143	C3orf38	chr3	2	145
hsa-miR-30d-5p	5335	-0.00395085	0.00099661	7.46e-05	0.0155406	WIPF1	chr2	2	140
hsa-miR-30d-5p	5335	-0.00586422	0.00149296	8.68e-05	0.0173133	RAB11A	chr15	2	289
hsa-miR-30d-5p	5335	0.00894992	0.00229791	9.95e-05	0.0190518	FCER1G	chr1	2	148
hsa-miR-30d-5p	5335	-0.00597949	0.00154725	0.000112605	0.0207913	TGFBRAP1	chr2	2	145
hsa-miR-30d-5p	5335	0.00517595	0.00136076	0.000144158	0.0246506	GTF3C3	chr2	2	140
hsa-miR-30d-5p	5335	-0.01593	0.0041886	0.000144465	0.0246839	TOR1AIP2	chr1	2	144
hsa-miR-30d-5p	5335	0.00493805	0.00133615	0.000221491	0.0329777	UBE2K	chr4	2	140
hsa-miR-30d-5p	5335	-0.00545307	0.00150377	0.00029025	0.0395874	USP14	chr18	2	302
hsa-miR-30d-5p	5335	-0.00451223	0.0012554	0.000328291	0.0429943	ERAP1	chr5	2	na
hsa-miR-320b	5331	-0.0098726	0.00212923	3.63e-06	0.0016937	AMFR	chr16	2	na
hsa-miR-320b	5331	0.00905372	0.00201035	6.83e-06	0.00272713	FCGRT	chr19	2	na
hsa-miR-320b	5331	0.0105042	0.00243491	1.63e-05	0.00521807	CDC42SE2	chr5	2	142
hsa-miR-320b	5331	0.00634937	0.00153037	3.39e-05	0.00887281	KLF13	chr15	2	301
hsa-miR-320b	5331	0.00709647	0.00176321	5.78e-05	0.0129912	ARF3	chr12	2	147
hsa-miR-320b	5331	-0.0117959	0.00295049	6.48e-05	0.0140842	EIF3I	chr1	2	144
hsa-miR-320b	5331	0.00925459	0.00231996	6.72e-05	0.0144537	CBX7	chr22	2	na
hsa-miR-320b	5331	0.00935516	0.00236222	7.58e-05	0.0157152	MSL2	chr3	2	152
hsa-miR-320b	5331	-0.00642921	0.00165131	0.000100067	0.0191262	UBE3B	chr12	2	157
hsa-miR-320b	5331	0.00651688	0.00168768	0.000114064	0.0209854	FUS	chr16	2	301
hsa-miR-320b	5331	0.00774164	0.00200961	0.000118395	0.0215634	TMEM65	chr8	2	145
hsa-miR-320b	5331	-0.0070133	0.00183482	0.00013372	0.023436	ATP8B1	chr18	2	na
hsa-miR-320b	5331	0.00877128	0.00229563	0.000134517	0.0235399	ADSS	chr1	2	147
hsa-miR-320b	5331	0.00769291	0.00205589	0.000184583	0.029147	GTDC1	chr2	2	298
hsa-miR-320b	5331	-0.00464661	0.00128206	0.000292423	0.0397763	MMS19	chr10	2	304
hsa-miR-601	5255	-0.00817496	0.00160025	3.36e-07	0.000274505	MAP1LC3B	chr16	2	na
hsa-miR-601	5255	-0.00354985	0.000781213	5.64e-06	0.00236659	KDM5B	chr1	2	152
hsa-miR-601	5255	-0.0028758	0.000696782	3.73e-05	0.00949699	CNOT1	chr16	2	na
hsa-miR-601	5255	-0.00300049	0.000845535	0.000390663	0.048182	SYNRG	chr17	2	140
hsa-miR-668	4832	0.0053492	0.00141168	0.000152972	0.0256548	PTGS1	chr9	2	na
hsa-miR-766-3p	5323	0.0135099	0.00191611	2.01e-12	1.29e-08	OTUD6B	chr8	2	na
hsa-miR-766-3p	5323	-0.00928274	0.00134417	5.58e-12	3.1e-08	EIF5	chr14	2	na
hsa-miR-766-3p	5323	-0.00923803	0.00153341	1.81e-09	4.01e-06	ITFG1	chr16	2	na
hsa-miR-766-3p	5323	0.00837872	0.001463	1.08e-08	1.73e-05	ST8SIA4	chr5	2	146
hsa-miR-766-3p	5323	0.0132561	0.0023179	1.13e-08	1.79e-05	MED21	chr12	2	147
hsa-miR-766-3p	5323	-0.016613	0.00295114	1.9e-08	2.73e-05	IGF2BP2	chr3	2	na
hsa-miR-766-3p	5323	-0.00848485	0.0015588	5.47e-08	6.43e-05	ACTR10	chr14	2	145
hsa-miR-766-3p	5323	-0.00855837	0.00158648	7.17e-08	7.99e-05	DNAJB2	chr2	2	na
hsa-miR-766-3p	5323	0.00759198	0.00143694	1.32e-07	0.000130209	LYN	chr8	2	150
hsa-miR-766-3p	5323	0.0088871	0.00176194	4.71e-07	0.000355124	NAMPT	chr7	2	na
hsa-miR-766-3p	5323	-0.00834167	0.00166418	5.55e-07	0.00040271	USP14	chr18	2	na
hsa-miR-766-3p	5323	-0.00555828	0.00111722	6.73e-07	0.000467142	TRIP12	chr2	2	na
hsa-miR-766-3p	5323	0.00690669	0.00138924	6.85e-07	0.000473682	USP4	chr3	2	na
hsa-miR-766-3p	5323	-0.00671775	0.00135337	7.13e-07	0.000488547	IARS	chr9	2	300
hsa-miR-766-3p	5323	0.00714833	0.0014744	1.28e-06	0.000767719	UBE2K	chr4	2	146
hsa-miR-766-3p	5323	0.0106549	0.00220414	1.38e-06	0.000811121	CD226	chr18	2	159
hsa-miR-766-3p	5323	-0.00721028	0.00149662	1.49e-06	0.000864237	HERPUD1	chr16	2	147
hsa-miR-766-3p	5323	-0.00829804	0.00174578	2.06e-06	0.00110107	PTP4A2	chr1	2	149
hsa-miR-766-3p	5323	-0.0115826	0.00249331	3.48e-06	0.0016434	MAP1LC3B	chr16	2	na
hsa-miR-766-3p	5323	-0.011731	0.00253787	3.88e-06	0.00178409	HGSNAT	chr8	2	148
hsa-miR-766-3p	5323	-0.00602576	0.00131066	4.38e-06	0.00195317	SYNRG	chr17	2	150
hsa-miR-766-3p	5323	0.00694682	0.001519	4.91e-06	0.002133	STX7	chr6	2	na
hsa-miR-766-3p	5323	0.00797958	0.00175512	5.58e-06	0.00234638	CAPZA2	chr7	2	na
hsa-miR-766-3p	5323	0.00771232	0.001698	5.7e-06	0.00238055	SYF2	chr1	2	146
hsa-miR-766-3p	5323	0.00629121	0.00139315	6.45e-06	0.00261156	SPOP	chr17	2	na
hsa-miR-766-3p	5323	0.00703237	0.00156389	7.05e-06	0.00279838	ATF6	chr1	2	na
hsa-miR-766-3p	5323	-0.00785234	0.00175099	7.46e-06	0.00292045	DIAPH2	chrX	2	na
hsa-miR-766-3p	5323	-0.00841937	0.00188497	8.11e-06	0.00310907	MAP4K5	chr14	2	140
hsa-miR-766-3p	5323	-0.0077434	0.00174132	8.89e-06	0.00332953	KIAA0430	chr16	2	na
hsa-miR-766-3p	5323	-0.00627832	0.00143333	1.21e-05	0.00418753	NARG2	chr15	2	292
hsa-miR-766-3p	5323	0.00660194	0.00151023	1.26e-05	0.00430907	DNAJB14	chr4	2	na
hsa-miR-766-3p	5323	-0.00575024	0.00132071	1.36e-05	0.00457209	USP7	chr16	2	na
hsa-miR-766-3p	5323	-0.00790846	0.00182103	1.43e-05	0.004743	PDHX	chr11	2	167
hsa-miR-766-3p	5323	0.00748912	0.00172922	1.51e-05	0.00493467	ABHD2	chr15	2	140
hsa-miR-766-3p	5323	0.0137432	0.00320189	1.8e-05	0.00561401	HRH4	chr18	2	290
hsa-miR-766-3p	5323	-0.0103625	0.00242367	1.94e-05	0.00592527	ASCC2	chr22	2	na
hsa-miR-766-3p	5323	0.0116325	0.00273424	2.13e-05	0.00634118	FAU	chr11	2	na
hsa-miR-766-3p	5323	-0.0107156	0.00253916	2.48e-05	0.0070965	ZRANB1	chr10	2	na
hsa-miR-766-3p	5323	0.00659629	0.0015714	2.74e-05	0.00761236	C1orf52	chr1	2	na
hsa-miR-766-3p	5323	0.0108217	0.00258068	2.79e-05	0.0077171	ADAM9	chr8	2	142
hsa-miR-766-3p	5323	-0.00616037	0.0014761	3.05e-05	0.00820675	STAU1	chr20	2	293
hsa-miR-766-3p	5323	0.00709796	0.00170284	3.12e-05	0.00833388	FGL2	chr7	2	140
hsa-miR-766-3p	5323	-0.00526719	0.00126777	3.31e-05	0.00871618	LAMP1	chr13	2	na
hsa-miR-766-3p	5323	-0.00551639	0.00133695	3.75e-05	0.00953396	YY1AP1	chr1	2	na
hsa-miR-766-3p	5323	0.00779299	0.00189646	4.03e-05	0.0100394	PSMB9	chr6	2	140
hsa-miR-766-3p	5323	-0.00945939	0.00232713	4.88e-05	0.011518	SEC14L4	chr22	2	301
hsa-miR-766-3p	5323	-0.00824332	0.00203338	5.11e-05	0.0118969	SRP72	chr4	2	140
hsa-miR-766-3p	5323	0.00533195	0.00131629	5.18e-05	0.01201	THOC5	chr22	2	298
hsa-miR-766-3p	5323	-0.00658565	0.00162876	5.34e-05	0.0122738	WDR11	chr10	2	na
hsa-miR-766-3p	5323	-0.0104583	0.00259007	5.47e-05	0.0124778	GAS2L3	chr12	2	na
hsa-miR-766-3p	5323	-0.00722699	0.0017901	5.49e-05	0.0125038	ZNF770	chr15	2	140
hsa-miR-766-3p	5323	0.00723488	0.00179612	5.7e-05	0.0128589	SMYD2	chr1	2	146
hsa-miR-766-3p	5323	0.00672322	0.00170746	8.34e-05	0.0168177	DNAJB11	chr3	2	na
hsa-miR-766-3p	5323	-0.00529563	0.00134733	8.59e-05	0.017178	DCAF11	chr14	2	145
hsa-miR-766-3p	5323	0.00591918	0.00150762	8.74e-05	0.0174001	NDUFA1	chrX	2	na
hsa-miR-766-3p	5323	0.00544757	0.00139843	9.92e-05	0.0190129	VPS41	chr7	2	na
hsa-miR-766-3p	5323	-0.00764036	0.00196196	9.97e-05	0.0190795	ORMDL3	chr17	2	145
hsa-miR-766-3p	5323	0.00514539	0.00133518	0.000117723	0.0214742	YIPF3	chr6	2	na
hsa-miR-766-3p	5323	-0.00454786	0.00118168	0.00012018	0.0217911	CSDE1	chr1	2	149
hsa-miR-766-3p	5323	-0.016617	0.00432924	0.000125331	0.0224276	DYNLL1	chr12	2	451
hsa-miR-766-3p	5323	0.00906222	0.00237355	0.000136081	0.0237184	LGALS1	chr22	2	na
hsa-miR-766-3p	5323	0.00807755	0.00211588	0.000136309	0.0237504	CLEC7A	chr12	2	290
hsa-miR-766-3p	5323	0.00680273	0.00178429	0.000139102	0.0240759	FPR1	chr19	2	142
hsa-miR-766-3p	5323	0.00599782	0.00157662	0.000143864	0.0246212	OSTM1	chr6	2	294
hsa-miR-766-3p	5323	-0.00710584	0.00187002	0.000146396	0.024911	YPEL4	chr11	2	na
hsa-miR-766-3p	5323	-0.00943575	0.0024889	0.000151636	0.0255112	ABCG2	chr4	2	na
hsa-miR-766-3p	5323	0.00629337	0.00166549	0.000159398	0.0263852	CHST11	chr12	2	140
hsa-miR-766-3p	5323	0.00633218	0.00167909	0.00016424	0.026917	SRSF11	chr1	2	150
hsa-miR-766-3p	5323	-0.00729093	0.00194863	0.000184819	0.0291701	ETFA	chr15	2	143
hsa-miR-766-3p	5323	-0.00627796	0.00168006	0.000188387	0.0295406	HK1	chr10	2	150
hsa-miR-766-3p	5323	0.0049622	0.0013382	0.000210954	0.0318943	NCF2	chr1	2	na
hsa-miR-766-3p	5323	-0.00521081	0.00140635	0.000213388	0.032148	VWCE	chr11	2	148
hsa-miR-766-3p	5323	-0.00499417	0.00135179	0.000222558	0.033098	ORC2	chr2	2	140
hsa-miR-766-3p	5323	-0.00673737	0.00182578	0.000226397	0.0334838	CTSB	chr8	2	298
hsa-miR-766-3p	5323	0.00745145	0.00203364	0.000250646	0.035847	DAD1	chr14	2	na
hsa-miR-766-3p	5323	-0.00598161	0.00164102	0.000269911	0.0377252	C11orf31	chr11	2	140
hsa-miR-766-3p	5323	0.00580416	0.00159771	0.000283023	0.0389163	TNFSF14	chr19	2	151
hsa-miR-766-3p	5323	-0.00673193	0.00185968	0.000297436	0.040241	FAM96B	chr16	2	na
hsa-miR-766-3p	5323	0.00560152	0.00156197	0.000338574	0.0439192	HSD17B11	chr4	2	na
hsa-miR-766-3p	5323	-0.00406158	0.00113506	0.000348949	0.0448124	KDM4A	chr1	2	147
hsa-miR-766-3p	5323	-0.0033758	0.000946587	0.000365289	0.046141	HDGFRP2	chr19	2	300
hsa-miR-766-3p	5323	-0.00456876	0.00128112	0.000365371	0.0461489	FOXJ3	chr1	2	146
hsa-miR-766-3p	5323	0.00551769	0.00154876	0.000370366	0.0465455	SP4	chr7	2	145
hsa-miR-766-3p	5323	0.00492742	0.00138671	0.000383739	0.0476143	IDS	chrX	2	na
hsa-miR-766-3p	5323	-0.00584492	0.00164602	0.000387199	0.0479	CCNDBP1	chr15	2	140
hsa-miR-766-3p	5323	0.00651966	0.00183647	0.000388445	0.0480075	TMEM71	chr8	2	140
hsa-miR-766-3p	5323	-0.00431363	0.00121518	0.000388884	0.0480495	HERC4	chr10	2	297
hsa-miR-766-3p	5323	-0.00685339	0.00193094	0.000389691	0.0481087	FGFR1OP2	chr12	2	150
hsa-miR-766-3p	5323	0.00849197	0.00239576	0.000396654	0.0486767	LIN7A	chr12	2	na
hsa-miR-766-3p	5323	0.00463564	0.001308	0.000397421	0.0487387	PARP8	chr5	2	na
hsa-miR-942	5340	0.0136971	0.00199763	7.85e-12	4.1e-08	GIMAP4	chr7	2	na
hsa-miR-942	5340	0.00970234	0.00152901	2.4e-10	7.26e-07	CHMP2A	chr19	2	na
hsa-miR-942	5340	0.00961164	0.00156488	8.74e-10	2.14e-06	SAP18	chr13	2	na
hsa-miR-942	5340	0.00891661	0.00146464	1.22e-09	2.88e-06	GSK3B	chr3	2	na
hsa-miR-942	5340	0.0114643	0.00196632	5.86e-09	1.05e-05	SYF2	chr1	2	na
hsa-miR-942	5340	0.0111293	0.00190943	5.92e-09	1.06e-05	TMSB10	chr2	2	na
hsa-miR-942	5340	-0.00962776	0.00170911	1.86e-08	2.68e-05	DHX29	chr5	2	na
hsa-miR-942	5340	0.0129444	0.00231374	2.32e-08	3.21e-05	GIMAP7	chr7	2	na
hsa-miR-942	5340	0.0109194	0.00195888	2.61e-08	3.52e-05	PECAM1	chr17	2	na
hsa-miR-942	5340	0.0125849	0.00227585	3.36e-08	4.34e-05	PILRA	chr7	2	na
hsa-miR-942	5340	-0.0151254	0.00286385	1.33e-07	0.000131089	MAP1LC3B	chr16	2	na
hsa-miR-942	5340	0.00822449	0.00166506	8.08e-07	0.000536964	PSMD7	chr16	2	na
hsa-miR-942	5340	-0.00986794	0.00203185	1.23e-06	0.000744056	KLHDC2	chr14	2	na
hsa-miR-942	5340	-0.00848089	0.00179176	2.27e-06	0.0011833	ACTR10	chr14	2	na
hsa-miR-942	5340	0.00885962	0.00190968	3.58e-06	0.00167794	RP2	chrX	2	na
hsa-miR-942	5340	0.00666552	0.00143921	3.72e-06	0.00172776	PTPN6	chr12	2	na
hsa-miR-942	5340	0.00931461	0.00204568	5.4e-06	0.00228987	NAPG	chr18	2	na
hsa-miR-942	5340	0.00992504	0.00219335	6.17e-06	0.00252702	UTP3	chr4	2	na
hsa-miR-942	5340	0.00651659	0.00145423	7.58e-06	0.00295706	PSAP	chr10	2	na
hsa-miR-942	5340	-0.00891573	0.00203453	1.2e-05	0.00416074	DCK	chr4	2	na
hsa-miR-942	5340	0.0070368	0.00160578	1.2e-05	0.00416118	SPOP	chr17	2	na
hsa-miR-942	5340	0.00649931	0.00149471	1.4e-05	0.00465462	ANGEL1	chr14	2	na
hsa-miR-942	5340	0.00759268	0.00175118	1.48e-05	0.00485714	TKT	chr3	2	na
hsa-miR-942	5340	-0.00860347	0.00200577	1.82e-05	0.00566319	NUP54	chr4	2	na
hsa-miR-942	5340	0.00547328	0.0012772	1.86e-05	0.00573653	ATG3	chr3	2	na
hsa-miR-942	5340	-0.00979403	0.00229375	1.99e-05	0.00603064	RAB3IP	chr12	2	na
hsa-miR-942	5340	0.00668825	0.00157115	2.11e-05	0.0062854	IL17RA	chr22	2	na
hsa-miR-942	5340	0.00668461	0.00159495	2.82e-05	0.00777287	USP4	chr3	2	na
hsa-miR-942	5340	0.00563394	0.00134971	3.04e-05	0.00818723	RCSD1	chr1	2	na
hsa-miR-942	5340	0.00696276	0.00167778	3.38e-05	0.00884217	PITPNB	chr22	2	na
hsa-miR-942	5340	-0.00918929	0.00222001	3.54e-05	0.00914228	FAM46C	chr1	2	na
hsa-miR-942	5340	0.0174198	0.00422268	3.76e-05	0.00955592	FFAR2	chr19	2	na
hsa-miR-942	5340	-0.00698896	0.00169583	3.83e-05	0.00967061	STAU1	chr20	2	na
hsa-miR-942	5340	0.00690355	0.00168056	4.05e-05	0.0100764	ST8SIA4	chr5	2	na
hsa-miR-942	5340	-0.00865609	0.00211966	4.5e-05	0.0108645	STAMBPL1	chr10	2	na
hsa-miR-942	5340	-0.00899127	0.00223155	5.68e-05	0.0128195	CDC27	chr17	2	na
hsa-miR-942	5340	-0.00487599	0.00121631	6.19e-05	0.0136185	NUP98	chr11	2	na
hsa-miR-942	5340	0.00833893	0.00208185	6.27e-05	0.0137605	CASS4	chr20	2	na
hsa-miR-942	5340	0.00640559	0.00161405	7.32e-05	0.0153507	GDI1	chrX	2	na
hsa-miR-942	5340	0.0092487	0.00233692	7.67e-05	0.0158406	GLIPR1	chr12	2	na
hsa-miR-942	5340	0.00939712	0.00239788	9.01e-05	0.0177771	ARL3	chr10	2	na
hsa-miR-942	5340	0.0152987	0.0039508	0.000109111	0.0203198	BRCC3	chrX	2	na
hsa-miR-942	5340	-0.00918356	0.00240279	0.000133869	0.0234587	WDR12	chr2	2	na
hsa-miR-942	5340	0.00700991	0.0018409	0.000141758	0.0243901	COTL1	chr16	2	na
hsa-miR-942	5340	-0.00644879	0.00170162	0.000152455	0.0255957	C16orf68	chr16	2	na
hsa-miR-942	5340	0.00903675	0.00242954	0.000201656	0.0309487	CLEC7A	chr12	2	na
hsa-miR-942	5340	-0.00669677	0.00180243	0.000204961	0.0312992	CCNG1	chr5	2	na
hsa-miR-942	5340	-0.0087099	0.00235252	0.000215776	0.0323958	CACYBP	chr1	2	na
hsa-miR-942	5340	0.00766366	0.00207392	0.00022189	0.0330199	PFDN5	chr12	2	na
hsa-miR-942	5340	0.00852581	0.00231406	0.000231574	0.0340167	SMAD5	chr5	2	na
hsa-miR-942	5340	0.00919145	0.00252512	0.00027524	0.0382108	TNFAIP8L2	chr1	2	na
hsa-miR-942	5340	0.0087515	0.0024185	0.000299014	0.0403789	TC2N	chr14	2	na
hsa-miR-942	5340	-0.00641686	0.00177664	0.000306913	0.041096	PAFAH2	chr1	2	na
hsa-miR-942	5340	0.00674644	0.00186909	0.000309667	0.0413367	TPT1	chr13	2	na
hsa-miR-942	5340	0.0057383	0.00159197	0.000315593	0.0418462	MMAB	chr12	2	na
hsa-miR-942	5340	-0.00509573	0.0014137	0.000315589	0.0418469	LSM14A	chr19	2	na
hsa-miR-942	5340	0.00780646	0.00216835	0.000320909	0.0423436	AP1AR	chr4	2	na
hsa-miR-942	5340	-0.00765382	0.00212825	0.000325723	0.0427586	DNAJC6	chr1	2	na
hsa-miR-942	5340	-0.00722137	0.00201281	0.000336609	0.0437357	PTP4A2	chr1	2	na
hsa-miR-942	5340	0.00570101	0.00159414	0.000351697	0.0450315	SPOPL	chr2	2	na
hsa-miR-942	5340	-0.00827512	0.00231533	0.000354628	0.0452775	ZFAND5	chr9	2	na
hsa-miR-942	5340	0.00730375	0.00204415	0.000356053	0.0453911	PRDX3	chr10	2	na
hsa-miR-942	5340	0.0168096	0.00470765	0.000359195	0.0456547	SAMD12	chr8	2	na
hsa-miR-942	5340	0.00682478	0.00191217	0.000361343	0.0458278	CHST11	chr12	2	na
hsa-miR-942	5340	-0.00541705	0.00151964	0.000367498	0.0463257	C5orf45	chr5	2	na
hsa-miR-126-3p	5340	0.0100555	0.00131625	2.57e-14	3.15e-10	MFAP1	chr15	1	na
hsa-miR-126-3p	5340	0.00715235	0.0010973	7.78e-11	2.83e-07	HCLS1	chr3	1	142
hsa-miR-126-3p	5340	-0.00819928	0.00133413	8.54e-10	2.1e-06	WNK1	chr12	1	na
hsa-miR-126-3p	5340	0.00592414	0.00100908	4.6e-09	8.58e-06	IWS1	chr2	1	na
hsa-miR-126-3p	5340	0.00563966	0.00101167	2.6e-08	3.52e-05	OS9	chr12	1	na
hsa-miR-126-3p	5340	0.00550725	0.0010018	4.04e-08	5e-05	CHAF1A	chr19	1	na
hsa-miR-126-3p	5340	-0.0109828	0.00211254	2.08e-07	0.000187703	IGF2BP2	chr3	1	na
hsa-miR-126-3p	5340	-0.00519645	0.00102862	4.52e-07	0.000344219	XPR1	chr1	1	na
hsa-miR-126-3p	5340	-0.00466521	0.000951819	9.8e-07	0.000624338	BRAF	chr7	1	na
hsa-miR-126-3p	5340	-0.00481075	0.000985294	1.08e-06	0.000670868	PPP1CB	chr2	1	na
hsa-miR-126-3p	5340	-0.00807395	0.00165705	1.13e-06	0.000698004	KAT2B	chr3	1	148
hsa-miR-126-3p	5340	0.00498566	0.00102946	1.32e-06	0.000783688	RASSF2	chr20	1	141
hsa-miR-126-3p	5340	0.00473131	0.000997084	2.14e-06	0.00113353	CHD4	chr12	1	na
hsa-miR-126-3p	5340	0.00552446	0.00120302	4.49e-06	0.00199329	UPF2	chr10	1	na
hsa-miR-126-3p	5340	-0.00353234	0.000769493	4.52e-06	0.0020053	KIAA0922	chr4	1	na
hsa-miR-126-3p	5340	0.00626644	0.00140272	8.08e-06	0.00310027	SLTM	chr15	1	na
hsa-miR-126-3p	5340	0.0047974	0.00108828	1.06e-05	0.00380643	GOLGA4	chr3	1	na
hsa-miR-126-3p	5340	-0.00393471	0.000908762	1.52e-05	0.00495333	TMEM59	chr1	1	na
hsa-miR-126-3p	5340	0.00456693	0.00106707	1.9e-05	0.0058409	UBE2K	chr4	1	na
hsa-miR-126-3p	5340	0.00530522	0.00123961	1.9e-05	0.00584297	C1orf55	chr1	1	na
hsa-miR-126-3p	5340	-0.00636706	0.00149138	2e-05	0.00604502	PLAGL2	chr20	1	na
hsa-miR-126-3p	5340	-0.00468631	0.00110598	2.3e-05	0.00671729	PAFAH2	chr1	1	na
hsa-miR-126-3p	5340	-0.00427828	0.00101111	2.36e-05	0.00683958	NECAP2	chr1	1	na
hsa-miR-126-3p	5340	0.00954546	0.00228223	2.93e-05	0.00798559	CSTA	chr3	1	142
hsa-miR-126-3p	5340	-0.00364432	0.000872666	3.01e-05	0.00814202	TRPC4AP	chr20	1	na
hsa-miR-126-3p	5340	-0.00562635	0.00134758	3.03e-05	0.00816306	FAM122A	chr9	1	na
hsa-miR-126-3p	5340	-0.00517394	0.00123956	3.04e-05	0.00819066	C12orf51	chr12	1	na
hsa-miR-126-3p	5340	-0.00561343	0.00134895	3.21e-05	0.00852112	FAM104A	chr17	1	na
hsa-miR-126-3p	5340	-0.00397272	0.000955758	3.28e-05	0.00865778	FEM1B	chr15	1	na
hsa-miR-126-3p	5340	-0.0049928	0.0012013	3.29e-05	0.00866996	NPC1	chr18	1	na
hsa-miR-126-3p	5340	-0.00431617	0.0010414	3.46e-05	0.00899279	CAB39	chr2	1	na
hsa-miR-126-3p	5340	0.00443745	0.00108165	4.15e-05	0.0102407	RAPGEF2	chr4	1	na
hsa-miR-126-3p	5340	0.0040688	0.00100717	5.42e-05	0.0123985	SPOP	chr17	1	148
hsa-miR-126-3p	5340	-0.00375019	0.000937563	6.42e-05	0.0140011	FOXN3	chr14	1	na
hsa-miR-126-3p	5340	-0.00848321	0.00215118	8.13e-05	0.0165184	POP7	chr7	1	na
hsa-miR-126-3p	5340	0.00471009	0.0011965	8.37e-05	0.0168706	RAD50	chr5	1	na
hsa-miR-126-3p	5340	-0.0037575	0.000954686	8.4e-05	0.0169036	NAT15	chr16	1	na
hsa-miR-126-3p	5340	0.0045662	0.00117883	0.000108577	0.0202467	TFCP2	chr12	1	na
hsa-miR-126-3p	5340	0.00409388	0.00107354	0.000138614	0.0240173	SPECC1L	chr22	1	142
hsa-miR-126-3p	5340	0.00388077	0.00102652	0.000158223	0.0262544	CD99L2	chrX	1	140
hsa-miR-126-3p	5340	-0.00317591	0.000841825	0.000163292	0.0268034	TMEM43	chr3	1	na
hsa-miR-126-3p	5340	-0.00603893	0.00161952	0.000194369	0.0301941	SLC7A5	chr16	1	na
hsa-miR-126-3p	5340	0.0041131	0.00110673	0.000204132	0.0312158	DNAJC7	chr17	1	na
hsa-miR-126-3p	5340	-0.00357871	0.000968487	0.000221978	0.0330279	IKZF1	chr7	1	140
hsa-miR-126-3p	5340	-0.00550403	0.00149121	0.000225631	0.0334113	ZDHHC3	chr3	1	na
hsa-miR-126-3p	5340	0.00335544	0.000915707	0.000250427	0.0358263	ANKRD11	chr16	1	151
hsa-miR-126-3p	5340	-0.00370077	0.00101406	0.00026533	0.0372754	SLC38A1	chr12	1	148
hsa-miR-126-3p	5340	0.00823622	0.00225797	0.000267233	0.0374634	TBCEL	chr11	1	na
hsa-miR-126-3p	5340	0.00389256	0.00109582	0.000385348	0.0477479	GRK5	chr10	1	na
hsa-miR-1304-5p	1428	-0.00341359	0.000921918	0.00022176	0.0330086	CEND1	chr11	1	161
hsa-miR-183-3p	5283	0.0115264	0.0014112	3.9e-16	8.96e-12	RGS10	chr10	1	na
hsa-miR-183-3p	5283	0.00876104	0.00165035	1.15e-07	0.00011679	MED21	chr12	1	na
hsa-miR-183-3p	5283	0.00807369	0.0016743	1.46e-06	0.000849944	BCL2L1	chr20	1	na
hsa-miR-183-3p	5283	0.00617849	0.00130855	2.4e-06	0.00123622	SNCA	chr4	1	na
hsa-miR-183-3p	5283	0.0168637	0.00366567	4.32e-06	0.00193172	ITLN1	chr1	1	na
hsa-miR-183-3p	5283	0.00814473	0.00184652	1.05e-05	0.00377424	HAGH	chr16	1	na
hsa-miR-183-3p	5283	0.0062293	0.00141305	1.06e-05	0.00380543	LDHB	chr12	1	na
hsa-miR-183-3p	5283	-0.00362963	0.000875339	3.43e-05	0.00894311	WAS	chrX	1	na
hsa-miR-183-3p	5283	-0.00456929	0.00110985	3.9e-05	0.00979956	ACADVL	chr17	1	na
hsa-miR-183-3p	5283	0.00565519	0.00137554	4e-05	0.00997758	GABPB2	chr1	1	na
hsa-miR-183-3p	5283	-0.00304526	0.000742343	4.15e-05	0.010249	RBM16	chr6	1	na
hsa-miR-183-3p	5283	-0.00453514	0.00116305	9.77e-05	0.018815	IDH1	chr2	1	na
hsa-miR-183-3p	5283	-0.0037512	0.000974874	0.000120561	0.0218315	RBBP5	chr1	1	na
hsa-miR-183-3p	5283	0.00307644	0.000805256	0.000134755	0.0235645	UBA52	chr19	1	na
hsa-miR-183-3p	5283	0.00495488	0.00129844	0.000137185	0.0238396	NME4	chr16	1	na
hsa-miR-183-3p	5283	-0.00438559	0.00115523	0.00014854	0.0251538	ADAM17	chr2	1	154
hsa-miR-183-3p	5283	-0.00252521	0.000668529	0.000160322	0.0264866	CNTROB	chr17	1	144
hsa-miR-183-3p	5283	-0.00392675	0.00104306	0.000168606	0.0273953	FCHSD2	chr11	1	na
hsa-miR-183-3p	5283	0.00548241	0.00145833	0.000172194	0.027812	TRMT61B	chr2	1	na
hsa-miR-183-3p	5283	-0.00450747	0.00119957	0.000173434	0.027934	PSMB2	chr1	1	144
hsa-miR-183-3p	5283	-0.00540848	0.00144002	0.000174634	0.0280621	SMARCE1	chr17	1	153
hsa-miR-183-3p	5283	-0.00619511	0.00167143	0.000212337	0.0320354	KCNRG	chr13	1	na
hsa-miR-183-3p	5283	-0.00346407	0.000937255	0.000221293	0.0329656	CENPT	chr16	1	142
hsa-miR-183-3p	5283	-0.00310846	0.000845626	0.000239368	0.0347608	ASH1L	chr1	1	na
hsa-miR-183-3p	5283	-0.00370595	0.00100969	0.000244614	0.0352718	SUPT7L	chr2	1	294
hsa-miR-183-3p	5283	-0.00273172	0.000752829	0.000287684	0.0393516	ARHGEF7	chr13	1	na
hsa-miR-183-3p	5283	0.00522592	0.00145859	0.000342946	0.0442846	POLR2F	chr22	1	142
hsa-miR-183-3p	5283	0.00488386	0.00136771	0.000359051	0.0456435	GABARAPL1	chr12	1	na
hsa-miR-183-3p	5283	-0.00353768	0.00099472	0.00037921	0.0472692	CREB3L2	chr7	1	na
hsa-miR-183-3p	5283	-0.00421653	0.00118798	0.000389624	0.0481041	TNFAIP3	chr6	1	159
hsa-miR-20a-5p	5255	0.0064079	0.00124574	2.79e-07	0.00023566	ANP32E	chr1	1	na
hsa-miR-20a-5p	5255	-0.00370457	0.000731213	4.2e-07	0.000324962	GLYR1	chr16	1	na
hsa-miR-20a-5p	5255	-0.00505101	0.00108567	3.36e-06	0.00160173	ZNF460	chr19	1	141
hsa-miR-20a-5p	5255	0.00352631	0.000762956	3.89e-06	0.00178722	PPM1B	chr2	1	140
hsa-miR-20a-5p	5255	0.00385693	0.000842552	4.81e-06	0.00210042	GDI1	chrX	1	na
hsa-miR-20a-5p	5255	-0.00461114	0.00101305	5.44e-06	0.00230261	SOD1	chr21	1	na
hsa-miR-20a-5p	5255	0.00421945	0.000955796	1.03e-05	0.00372644	ISY1	chr3	1	149
hsa-miR-20a-5p	5255	-0.00580578	0.00131513	1.03e-05	0.00372673	TAF8	chr6	1	145
hsa-miR-20a-5p	5255	0.00544281	0.00128946	2.47e-05	0.00707639	RGS2	chr1	1	na
hsa-miR-20a-5p	5255	0.00413082	0.000985119	2.8e-05	0.00771957	LARP1B	chr4	1	149
hsa-miR-20a-5p	5255	0.00422251	0.00101067	2.99e-05	0.0080983	DARC	chr1	1	na
hsa-miR-20a-5p	5255	0.00372384	0.000916481	4.91e-05	0.0115732	TKT	chr3	1	152
hsa-miR-20a-5p	5255	0.00271711	0.000700728	0.000106813	0.0200227	SART1	chr11	1	161
hsa-miR-20a-5p	5255	-0.00532614	0.00139989	0.000143617	0.0245928	CAT	chr11	1	na
hsa-miR-20a-5p	5255	-0.00371747	0.000991859	0.000180199	0.0286746	YARS	chr1	1	na
hsa-miR-20a-5p	5255	-0.00279463	0.000763545	0.000254641	0.0362438	VPS11	chr11	1	na
hsa-miR-20a-5p	5255	-0.00292314	0.000804811	0.000283848	0.0389955	G3BP1	chr5	1	140
hsa-miR-20a-5p	5255	0.00488648	0.00138014	0.000402773	0.0491659	KIF15	chr3	1	na
hsa-miR-20a-5p	5255	0.00364157	0.00102893	0.000404866	0.0493144	TMEM184B	chr22	1	na
hsa-miR-25-5p	5188	0.0123399	0.00191715	1.33e-10	4.45e-07	ATP6V0B	chr1	1	313
hsa-miR-25-5p	5188	0.00764462	0.00126953	1.85e-09	4.07e-06	TCIRG1	chr11	1	na
hsa-miR-25-5p	5188	0.00511412	0.000949866	7.61e-08	8.38e-05	C19orf6	chr19	1	140
hsa-miR-25-5p	5188	-0.0068164	0.00127612	9.62e-08	0.000101362	ATF7	chr12	1	144
hsa-miR-25-5p	5188	-0.00792894	0.00152116	1.94e-07	0.00017709	KIAA0430	chr16	1	433
hsa-miR-25-5p	5188	-0.00689866	0.00132504	2e-07	0.000181875	C22orf25	chr22	1	143
hsa-miR-25-5p	5188	-0.00726972	0.00146791	7.56e-07	0.000510393	ST3GAL1	chr8	1	160
hsa-miR-25-5p	5188	0.00411614	0.000841975	1.05e-06	0.00065616	DENND4B	chr1	1	297
hsa-miR-25-5p	5188	-0.00530541	0.00108785	1.11e-06	0.000686554	VPS11	chr11	1	140
hsa-miR-25-5p	5188	-0.0064173	0.00131749	1.14e-06	0.000703066	TOMM70A	chr3	1	na
hsa-miR-25-5p	5188	0.00807347	0.00168061	1.6e-06	0.000910519	C19orf22	chr19	1	na
hsa-miR-25-5p	5188	-0.00670575	0.00143415	3e-06	0.00147031	TNS1	chr2	1	291
hsa-miR-25-5p	5188	0.00405261	0.000875865	3.8e-06	0.00175513	SLC19A1	chr21	1	147
hsa-miR-25-5p	5188	0.00547291	0.00119171	4.48e-06	0.00199243	RGL2	chr6	1	286
hsa-miR-25-5p	5188	0.00798606	0.00174086	4.59e-06	0.00203046	RPL36AL	chr14	1	na
hsa-miR-25-5p	5188	0.00477616	0.00104667	5.16e-06	0.00221449	NOTCH1	chr9	1	143
hsa-miR-25-5p	5188	0.00635761	0.00143778	9.99e-06	0.00363431	DOM3Z	chr6	1	140
hsa-miR-25-5p	5188	0.00506519	0.0011552	1.18e-05	0.00412848	RASGRP2	chr11	1	150
hsa-miR-25-5p	5188	-0.00591732	0.00137197	1.64e-05	0.00523621	IFNAR2	chr21	1	142
hsa-miR-25-5p	5188	0.00717866	0.00166778	1.71e-05	0.005391	MAPKSP1	chr4	1	na
hsa-miR-25-5p	5188	0.00452956	0.00106059	1.98e-05	0.00601759	EGLN2	chr19	1	na
hsa-miR-25-5p	5188	0.00327253	0.000769801	2.16e-05	0.00641415	JMJD7-PLA2G4B	chr15	1	na
hsa-miR-25-5p	5188	-0.0085326	0.00204194	2.98e-05	0.00808328	SBDS	chr7	1	na
hsa-miR-25-5p	5188	-0.00487332	0.00117833	3.59e-05	0.00924949	CYTH1	chr17	1	143
hsa-miR-25-5p	5188	-0.00462862	0.00112431	3.9e-05	0.00980832	UBE3B	chr12	1	na
hsa-miR-25-5p	5188	0.00397621	0.000971017	4.29e-05	0.0104931	RNF44	chr5	1	147
hsa-miR-25-5p	5188	-0.00521342	0.00127974	4.69e-05	0.011198	CPSF2	chr14	1	155
hsa-miR-25-5p	5188	-0.00438445	0.00108223	5.17e-05	0.0119921	PIGT	chr20	1	na
hsa-miR-25-5p	5188	-0.00504103	0.0012479	5.43e-05	0.0124118	TTI1	chr20	1	na
hsa-miR-25-5p	5188	-0.00963114	0.00239114	5.71e-05	0.0128698	FKBP8	chr19	1	166
hsa-miR-25-5p	5188	-0.00393611	0.000979642	5.96e-05	0.0132617	CELF1	chr11	1	289
hsa-miR-25-5p	5188	0.00525303	0.00130922	6.1e-05	0.0134861	UBE2D2	chr5	1	147
hsa-miR-25-5p	5188	0.00805875	0.00203722	7.73e-05	0.0159377	CXCL1	chr4	1	149
hsa-miR-25-5p	5188	0.00498191	0.00126362	8.17e-05	0.0165651	ZBTB48	chr1	1	na
hsa-miR-25-5p	5188	-0.00363166	0.000922325	8.34e-05	0.0168249	SMEK2	chr2	1	141
hsa-miR-25-5p	5188	0.00391506	0.000995462	8.5e-05	0.0170616	PIK3CD	chr1	1	144
hsa-miR-25-5p	5188	-0.00343094	0.000873742	8.72e-05	0.0173792	MMS19	chr10	1	na
hsa-miR-25-5p	5188	-0.00333794	0.000852294	9.1e-05	0.0179115	KIAA1267	chr17	1	na
hsa-miR-25-5p	5188	0.00896809	0.00232053	0.000112611	0.0207915	POLE2	chr14	1	146
hsa-miR-25-5p	5188	0.00500219	0.00129624	0.000115258	0.0211537	PHF1	chr6	1	155
hsa-miR-25-5p	5188	-0.00544204	0.00141559	0.000122334	0.0220626	EIF2B2	chr14	1	na
hsa-miR-25-5p	5188	0.0039121	0.00102993	0.000147306	0.025013	ARHGEF1	chr19	1	145
hsa-miR-25-5p	5188	0.00341989	0.000902922	0.000153862	0.0257461	RERE	chr1	1	140
hsa-miR-25-5p	5188	-0.00514798	0.00138548	0.000204819	0.0312823	LETMD1	chr12	1	na
hsa-miR-25-5p	5188	-0.00758554	0.0020423	0.000206007	0.0313985	CD3E	chr11	1	147
hsa-miR-25-5p	5188	0.00445161	0.00119863	0.000206239	0.03142	RAP1A	chr1	1	153
hsa-miR-25-5p	5188	-0.00570728	0.00155838	0.00025246	0.0360298	BCL2	chr18	1	151
hsa-miR-25-5p	5188	-0.00507326	0.001399	0.000290241	0.0395874	GNS	chr12	1	153
hsa-miR-25-5p	5188	-0.00530069	0.0014693	0.000311961	0.0415216	NPC1	chr18	1	na
hsa-miR-25-5p	5188	-0.00762605	0.00213369	0.000354651	0.0452792	SRPRB	chr3	1	na
hsa-miR-25-5p	5188	0.00383332	0.00107424	0.000362447	0.0459198	MEF2D	chr1	1	143
hsa-miR-26a-1-3p	4727	0.00529233	0.000991378	9.82e-08	0.000103033	MLL2	chr12	1	441
hsa-miR-26a-1-3p	4727	0.00650463	0.0012644	2.79e-07	0.00023578	ARAP1	chr11	1	145
hsa-miR-26a-1-3p	4727	0.00850716	0.00172102	7.96e-07	0.000531098	MYH9	chr22	1	294
hsa-miR-26a-1-3p	4727	0.00454864	0.000985423	4.02e-06	0.00183022	MYO9B	chr19	1	140
hsa-miR-26a-1-3p	4727	0.017856	0.00399296	7.94e-06	0.00306157	MS4A2	chr11	1	147
hsa-miR-26a-1-3p	4727	-0.0069938	0.00158044	9.85e-06	0.00359709	PTPLB	chr3	1	na
hsa-miR-26a-1-3p	4727	0.00655751	0.00154886	2.34e-05	0.00680003	RBM12B	chr8	1	na
hsa-miR-26a-1-3p	4727	0.00936401	0.00222517	2.62e-05	0.0073866	CD200R1	chr3	1	297
hsa-miR-26a-1-3p	4727	0.0125991	0.00303091	3.28e-05	0.00866348	HRH4	chr18	1	na
hsa-miR-26a-1-3p	4727	0.00715707	0.00181817	8.39e-05	0.0168947	FRAT1	chr10	1	na
hsa-miR-26a-1-3p	4727	-0.00489342	0.00128383	0.000139856	0.0241719	PEX19	chr1	1	147
hsa-miR-26a-1-3p	4727	0.0049587	0.00131137	0.000157959	0.0262242	RPS29	chr14	1	na
hsa-miR-26a-1-3p	4727	-0.00532779	0.00144876	0.000238189	0.0346529	DNAJC16	chr1	1	140
hsa-miR-26a-1-3p	4727	0.00383545	0.00104438	0.000242908	0.0351116	PPL	chr16	1	na
hsa-miR-26a-1-3p	4727	-0.00478536	0.00130648	0.000252244	0.0360117	APPL1	chr3	1	na
hsa-miR-26a-1-3p	4727	0.00525872	0.0014619	0.000324998	0.0426935	ATP6AP2	chrX	1	298
hsa-miR-26a-1-3p	4727	0.00419726	0.0011697	0.000336241	0.0437056	MTMR3	chr22	1	284
hsa-miR-26a-1-3p	4727	-0.00669302	0.00187626	0.000364409	0.0460707	AHSA2	chr2	1	152
hsa-miR-29b-2-5p	5109	0.0118504	0.00125239	4.5e-21	3.63e-16	UBAP2	chr9	1	na
hsa-miR-29b-2-5p	5109	0.0312146	0.0038346	4.92e-16	1.08e-11	TEX9	chr15	1	na
hsa-miR-29b-2-5p	5109	0.0207682	0.00259541	1.51e-15	2.81e-11	NUP62CL	chrX	1	na
hsa-miR-29b-2-5p	5109	0.0132822	0.00175995	5.26e-14	5.74e-10	CSPP1	chr8	1	na
hsa-miR-29b-2-5p	5109	0.0206265	0.00322018	1.64e-10	5.27e-07	CSTA	chr3	1	na
hsa-miR-29b-2-5p	5109	0.00774257	0.00128181	1.65e-09	3.7e-06	C20orf24	chr20	1	na
hsa-miR-29b-2-5p	5109	-0.0123638	0.00217773	1.44e-08	2.18e-05	TAF8	chr6	1	154
hsa-miR-29b-2-5p	5109	0.00850819	0.00150723	1.74e-08	2.54e-05	UBE2D2	chr5	1	na
hsa-miR-29b-2-5p	5109	0.0150956	0.0027793	5.85e-08	6.78e-05	ITGB3BP	chr1	1	na
hsa-miR-29b-2-5p	5109	0.0122101	0.00228896	1e-07	0.0001045	KIF15	chr3	1	na
hsa-miR-29b-2-5p	5109	0.00745644	0.00140818	1.24e-07	0.000123871	TALDO1	chr11	1	na
hsa-miR-29b-2-5p	5109	0.00842287	0.0016226	2.17e-07	0.00019391	TMED2	chr12	1	na
hsa-miR-29b-2-5p	5109	0.0086914	0.00168604	2.63e-07	0.000225566	NAP1L4	chr11	1	148
hsa-miR-29b-2-5p	5109	0.00832419	0.00164624	4.42e-07	0.00033837	APLF	chr2	1	147
hsa-miR-29b-2-5p	5109	0.0118733	0.0023661	5.4e-07	0.00039415	NEIL3	chr4	1	na
hsa-miR-29b-2-5p	5109	0.00954191	0.00191986	6.91e-07	0.000476977	ZFAND6	chr15	1	na
hsa-miR-29b-2-5p	5109	0.0141912	0.0028745	8.19e-07	0.000542927	CDKN3	chr14	1	145
hsa-miR-29b-2-5p	5109	0.0139546	0.0028748	1.25e-06	0.000751522	MINPP1	chr10	1	na
hsa-miR-29b-2-5p	5109	0.00674493	0.00140042	1.5e-06	0.000869177	CEBPB	chr20	1	na
hsa-miR-29b-2-5p	5109	0.0120326	0.00256571	2.81e-06	0.00139507	ARL4A	chr7	1	142
hsa-miR-29b-2-5p	5109	0.00727069	0.00155048	2.81e-06	0.00139737	PCBP1	chr2	1	na
hsa-miR-29b-2-5p	5109	0.0156447	0.00346686	6.55e-06	0.00264109	ENKUR	chr10	1	140
hsa-miR-29b-2-5p	5109	0.00657902	0.00146737	7.5e-06	0.00293228	SDCBP	chr8	1	146
hsa-miR-29b-2-5p	5109	-0.00868243	0.00193678	7.53e-06	0.0029402	ADAT1	chr16	1	730
hsa-miR-29b-2-5p	5109	0.0115604	0.00258904	8.18e-06	0.00312823	C17orf57	chr17	1	na
hsa-miR-29b-2-5p	5109	0.00860566	0.00194426	9.79e-06	0.00358052	C19orf22	chr19	1	na
hsa-miR-29b-2-5p	5109	-0.00547621	0.00124866	1.18e-05	0.00411667	CARD8	chr19	1	na
hsa-miR-29b-2-5p	5109	0.00686231	0.00156985	1.26e-05	0.0043138	LRCH3	chr3	1	288
hsa-miR-29b-2-5p	5109	0.00499413	0.00115219	1.49e-05	0.00488265	UBA52	chr19	1	na
hsa-miR-29b-2-5p	5109	0.00680716	0.00158278	1.73e-05	0.00545674	PEX7	chr6	1	na
hsa-miR-29b-2-5p	5109	-0.00701907	0.0016355	1.81e-05	0.00562622	ADAM17	chr2	1	na
hsa-miR-29b-2-5p	5109	-0.00802354	0.00187544	1.92e-05	0.00587538	GOLGA5	chr14	1	na
hsa-miR-29b-2-5p	5109	0.0079135	0.0018554	2.03e-05	0.00612744	SCLT1	chr4	1	na
hsa-miR-29b-2-5p	5109	0.00937738	0.0021997	2.05e-05	0.00616783	TRPC1	chr3	1	na
hsa-miR-29b-2-5p	5109	-0.00654902	0.00156147	2.79e-05	0.0077046	KARS	chr16	1	na
hsa-miR-29b-2-5p	5109	0.00747496	0.00179347	3.13e-05	0.00834712	H3F3B	chr17	1	160
hsa-miR-29b-2-5p	5109	0.0103011	0.00248019	3.33e-05	0.00876054	C14orf145	chr14	1	na
hsa-miR-29b-2-5p	5109	0.00618439	0.0014928	3.49e-05	0.00904569	CKLF	chr16	1	146
hsa-miR-29b-2-5p	5109	-0.00597859	0.00144626	3.63e-05	0.00931245	ECD	chr10	1	284
hsa-miR-29b-2-5p	5109	-0.00676489	0.00165554	4.45e-05	0.0107894	S100PBP	chr1	1	292
hsa-miR-29b-2-5p	5109	0.00786373	0.00193045	4.7e-05	0.0112096	MAPKSP1	chr4	1	283
hsa-miR-29b-2-5p	5109	-0.00599898	0.00147568	4.87e-05	0.011508	ATF7	chr12	1	144
hsa-miR-29b-2-5p	5109	0.0076392	0.00192938	7.62e-05	0.0157618	GABARAPL1	chr12	1	na
hsa-miR-29b-2-5p	5109	0.00723006	0.00183645	8.36e-05	0.0168542	PTP4A1	chr6	1	na
hsa-miR-29b-2-5p	5109	0.00696658	0.00177426	8.73e-05	0.0173924	EZH2	chr7	1	na
hsa-miR-29b-2-5p	5109	0.00764324	0.00195279	9.2e-05	0.0180387	ARRDC3	chr5	1	146
hsa-miR-29b-2-5p	5109	-0.00602924	0.00154116	9.27e-05	0.0181289	TMOD3	chr15	1	147
hsa-miR-29b-2-5p	5109	0.00481158	0.00123417	9.8e-05	0.0188591	MANBA	chr4	1	151
hsa-miR-29b-2-5p	5109	0.0133938	0.00345184	0.000105707	0.0198676	MYCT1	chr6	1	na
hsa-miR-29b-2-5p	5109	-0.00726009	0.00187419	0.000108546	0.0202418	VTI1A	chr10	1	140
hsa-miR-29b-2-5p	5109	0.00459078	0.00118843	0.000113457	0.0209048	KLF13	chr15	1	145
hsa-miR-29b-2-5p	5109	0.00878203	0.00228012	0.000118815	0.0216164	NUCB2	chr11	1	na
hsa-miR-29b-2-5p	5109	0.00696114	0.00181111	0.000122746	0.0221064	C3orf58	chr3	1	288
hsa-miR-29b-2-5p	5109	-0.00610325	0.00158824	0.000123146	0.0221553	TAF1D	chr11	1	na
hsa-miR-29b-2-5p	5109	-0.00557444	0.00145652	0.000131158	0.0231141	VIPAR	chr14	1	151
hsa-miR-29b-2-5p	5109	0.0070632	0.00185293	0.000139543	0.0241325	GRK4	chr4	1	161
hsa-miR-29b-2-5p	5109	0.00810094	0.00216183	0.000180768	0.0287339	CEP70	chr3	1	143
hsa-miR-29b-2-5p	5109	0.00734547	0.00198363	0.000215292	0.0323412	MYLIP	chr6	1	na
hsa-miR-29b-2-5p	5109	0.00788729	0.00213651	0.00022513	0.0333565	ST6GALNAC2	chr17	1	na
hsa-miR-29b-2-5p	5109	-0.00551743	0.0015001	0.000237479	0.0345839	FBXO34	chr14	1	na
hsa-miR-29b-2-5p	5109	0.00374614	0.00102031	0.000243548	0.0351727	ERCC2	chr19	1	146
hsa-miR-29b-2-5p	5109	0.00834537	0.00227505	0.000246762	0.0354812	RGS18	chr1	1	140
hsa-miR-29b-2-5p	5109	0.0081288	0.00222476	0.000261024	0.0368662	NFIL3	chr9	1	na
hsa-miR-29b-2-5p	5109	0.0051906	0.00142199	0.000264638	0.0372052	UGGT2	chr13	1	304
hsa-miR-29b-2-5p	5109	-0.00410749	0.00112959	0.000279386	0.0385938	CELF1	chr11	1	298
hsa-miR-29b-2-5p	5109	0.00828164	0.00228616	0.000294623	0.0399822	SCCPDH	chr1	1	na
hsa-miR-29b-2-5p	5109	0.00540143	0.0014957	0.000307622	0.0411579	FRAT2	chr10	1	na
hsa-miR-29b-2-5p	5109	0.0050058	0.00138733	0.000311292	0.0414724	QSOX2	chr9	1	na
hsa-miR-29b-2-5p	5109	-0.00492024	0.00136671	0.0003212	0.0423681	ACSL6	chr5	1	283
hsa-miR-29b-2-5p	5109	-0.00802914	0.00223989	0.000340771	0.0440943	SLAMF6	chr1	1	153
hsa-miR-29b-2-5p	5109	-0.00489108	0.00138395	0.000412762	0.049957	PPP5C	chr19	1	156
hsa-miR-30a-5p	5357	0.00995433	0.00162646	1e-09	2.41e-06	PNN	chr14	1	146
hsa-miR-30a-5p	5357	-0.0100741	0.00168338	2.31e-09	4.92e-06	PSMB2	chr1	1	na
hsa-miR-30a-5p	5357	0.0106438	0.00178605	2.69e-09	5.54e-06	ZNF330	chr4	1	141
hsa-miR-30a-5p	5357	-0.00762512	0.00133925	1.31e-08	2.02e-05	EIF5	chr14	1	285
hsa-miR-30a-5p	5357	0.0116313	0.00205935	1.71e-08	2.5e-05	C11orf10	chr11	1	na
hsa-miR-30a-5p	5357	-0.00823967	0.001621	3.84e-07	0.000304156	UBE2G1	chr17	1	162
hsa-miR-30a-5p	5357	0.0124019	0.00244915	4.25e-07	0.000328256	C9orf123	chr9	1	na
hsa-miR-30a-5p	5357	0.00512447	0.00102345	5.71e-07	0.000411799	GMFG	chr19	1	na
hsa-miR-30a-5p	5357	0.00544916	0.00111865	1.14e-06	0.000701707	CDC73	chr1	1	145
hsa-miR-30a-5p	5357	-0.00618064	0.00127765	1.35e-06	0.000801022	FOXJ3	chr1	1	na
hsa-miR-30a-5p	5357	-0.0102032	0.00211949	1.52e-06	0.00087644	AP3S2	chr15	1	148
hsa-miR-30a-5p	5357	0.00677454	0.00143905	2.57e-06	0.00130176	PSMD7	chr16	1	149
hsa-miR-30a-5p	5357	-0.00688575	0.00147225	2.98e-06	0.00146203	YPEL5	chr2	1	145
hsa-miR-30a-5p	5357	0.00750736	0.00160831	3.12e-06	0.00151275	TPT1	chr13	1	142
hsa-miR-30a-5p	5357	-0.011449	0.00247155	3.7e-06	0.00172113	MAP1LC3B	chr16	1	155
hsa-miR-30a-5p	5357	-0.011565	0.00252873	4.91e-06	0.00213218	HGSNAT	chr8	1	144
hsa-miR-30a-5p	5357	0.00708934	0.00156454	5.99e-06	0.00247231	CTDSPL2	chr15	1	140
hsa-miR-30a-5p	5357	0.00710284	0.00159126	8.22e-06	0.00314194	COTL1	chr16	1	na
hsa-miR-30a-5p	5357	-0.00536635	0.00120489	8.61e-06	0.00325043	TRPC4AP	chr20	1	140
hsa-miR-30a-5p	5357	0.0106305	0.00245713	1.54e-05	0.00500823	CCDC43	chr17	1	140
hsa-miR-30a-5p	5357	0.00549047	0.00128661	2.01e-05	0.00608167	ANGEL1	chr14	1	na
hsa-miR-30a-5p	5357	-0.00664724	0.00156436	2.18e-05	0.00645403	SKP2	chr5	1	141
hsa-miR-30a-5p	5357	-0.00714157	0.00169548	2.57e-05	0.00728555	MEGF9	chr9	1	na
hsa-miR-30a-5p	5357	0.00546796	0.00131233	3.14e-05	0.00837486	MTF2	chr1	1	140
hsa-miR-30a-5p	5357	-0.00550128	0.00133302	3.73e-05	0.00950559	RAB1A	chr2	1	na
hsa-miR-30a-5p	5357	-0.00607859	0.00147541	3.85e-05	0.00971275	GLB1	chr3	1	140
hsa-miR-30a-5p	5357	0.00745652	0.0018156	4.07e-05	0.0101061	NHP2L1	chr22	1	na
hsa-miR-30a-5p	5357	-0.00893759	0.00218804	4.48e-05	0.010833	RPP14	chr3	1	na
hsa-miR-30a-5p	5357	0.0122958	0.0030129	4.55e-05	0.0109637	NAP1L2	chrX	1	140
hsa-miR-30a-5p	5357	-0.010921	0.00269446	5.13e-05	0.0119254	NUDT5	chr10	1	na
hsa-miR-30a-5p	5357	-0.00709843	0.00175507	5.32e-05	0.0122309	KLHDC2	chr14	1	na
hsa-miR-30a-5p	5357	0.00804687	0.00199859	5.75e-05	0.0129292	SMAD5	chr5	1	143
hsa-miR-30a-5p	5357	-0.00550656	0.00137052	5.95e-05	0.0132587	RBBP5	chr1	1	na
hsa-miR-30a-5p	5357	-0.00460371	0.00115047	6.38e-05	0.013933	YTHDC1	chr4	1	152
hsa-miR-30a-5p	5357	0.0103068	0.00258202	6.65e-05	0.0143366	NKAPP1	chrX	1	145
hsa-miR-30a-5p	5357	-0.00661205	0.00166347	7.14e-05	0.0150752	TMEM165	chr4	1	155
hsa-miR-30a-5p	5357	0.00816463	0.00206143	7.57e-05	0.0157001	EPB41L2	chr6	1	140
hsa-miR-30a-5p	5357	-0.00475854	0.00120345	7.78e-05	0.016013	HERC4	chr10	1	150
hsa-miR-30a-5p	5357	0.0050488	0.00127978	8.08e-05	0.0164474	RNF34	chr12	1	na
hsa-miR-30a-5p	5357	-0.00400348	0.00102295	9.21e-05	0.0180479	FBXO11	chr2	1	146
hsa-miR-30a-5p	5357	-0.00535784	0.00137391	9.75e-05	0.0187949	LUZP6	chr7	1	na
hsa-miR-30a-5p	5357	0.00603462	0.00154918	9.93e-05	0.0190206	ATF6	chr1	1	na
hsa-miR-30a-5p	5357	0.00897145	0.00230593	0.000101226	0.0192875	PA2G4	chr12	1	na
hsa-miR-30a-5p	5357	-0.00663358	0.00171583	0.000111913	0.0206991	AKIRIN2	chr6	1	na
hsa-miR-30a-5p	5357	-0.00523226	0.00136506	0.000128063	0.0227551	ZFP106	chr15	1	na
hsa-miR-30a-5p	5357	-0.00654505	0.0017144	0.000136246	0.0237421	C12orf51	chr12	1	na
hsa-miR-30a-5p	5357	0.00841634	0.00220852	0.000140063	0.0241903	CBX5	chr12	1	na
hsa-miR-30a-5p	5357	0.00596746	0.00157333	0.000150571	0.0253902	PURA	chr5	1	140
hsa-miR-30a-5p	5357	0.00690941	0.00182404	0.000153563	0.0257201	MFAP1	chr15	1	na
hsa-miR-30a-5p	5357	-0.00575803	0.0015295	0.000168591	0.0273965	PAFAH2	chr1	1	148
hsa-miR-30a-5p	5357	-0.00653724	0.00173996	0.000173723	0.0279657	C11orf54	chr11	1	na
hsa-miR-30a-5p	5357	0.00594589	0.00158325	0.000174848	0.0280889	VPS37A	chr8	1	140
hsa-miR-30a-5p	5357	-0.00474169	0.00126727	0.000184738	0.0291648	TAB2	chr6	1	144
hsa-miR-30a-5p	5357	-0.00425304	0.00114178	0.0001974	0.0304995	GALNT10	chr5	1	155
hsa-miR-30a-5p	5357	0.00559613	0.00150814	0.000208873	0.0316966	UQCRC2	chr16	1	na
hsa-miR-30a-5p	5357	0.00531211	0.00144232	0.000232784	0.0341282	C22orf46	chr22	1	146
hsa-miR-30a-5p	5357	-0.00428174	0.00116327	0.000234847	0.0343205	WDR37	chr10	1	148
hsa-miR-30a-5p	5357	0.00900149	0.00244597	0.000235434	0.0343793	PSMB3	chr17	1	na
hsa-miR-30a-5p	5357	-0.00579907	0.00159724	0.000285334	0.0391342	YKT6	chr7	1	na
hsa-miR-30a-5p	5357	-0.0110057	0.00303402	0.000288935	0.0394536	ERH	chr14	1	na
hsa-miR-30a-5p	5357	-0.00653751	0.00180288	0.000290394	0.0396015	SUDS3	chr12	1	154
hsa-miR-30a-5p	5357	-0.00420669	0.00116173	0.000296161	0.0401269	CLPTM1	chr19	1	na
hsa-miR-30a-5p	5357	-0.00611465	0.00169088	0.000301665	0.0406169	ZDHHC7	chr16	1	na
hsa-miR-30a-5p	5357	0.00542206	0.00150157	0.000307929	0.0411877	ZNF407	chr18	1	282
hsa-miR-30a-5p	5357	0.00741273	0.00206295	0.000329523	0.0431043	ZBTB43	chr9	1	159
hsa-miR-30a-5p	5357	0.00659834	0.001849	0.000362064	0.0458869	BRIX1	chr5	1	150
hsa-miR-30a-5p	5357	0.00609349	0.00170921	0.000366944	0.0462788	CAPZA1	chr1	1	286
hsa-miR-30a-5p	5357	-0.00562178	0.00157941	0.000374927	0.0469177	UVRAG	chr11	1	na
hsa-miR-30d-5p	5335	0.00819648	0.00147912	3.14e-08	4.11e-05	PNN	chr14	1	146
hsa-miR-30d-5p	5335	-0.00765139	0.00152852	5.75e-07	0.000413654	PSMB2	chr1	1	na
hsa-miR-30d-5p	5335	0.0110502	0.00222688	7.19e-07	0.000491214	C9orf123	chr9	1	na
hsa-miR-30d-5p	5335	-0.0111424	0.00224553	7.2e-07	0.00049158	MAP1LC3B	chr16	1	147
hsa-miR-30d-5p	5335	-0.00603634	0.00121916	7.6e-07	0.000512366	EIF5	chr14	1	140
hsa-miR-30d-5p	5335	-0.00595828	0.00124529	1.76e-06	0.000979926	RBBP5	chr1	1	na
hsa-miR-30d-5p	5335	0.00885073	0.00188141	2.61e-06	0.00131737	C11orf10	chr11	1	na
hsa-miR-30d-5p	5335	0.00946408	0.00202124	2.91e-06	0.00143437	PICALM	chr11	1	140
hsa-miR-30d-5p	5335	0.00759822	0.00162826	3.14e-06	0.00152086	ZNF330	chr4	1	145
hsa-miR-30d-5p	5335	-0.00410212	0.000885965	3.74e-06	0.00173576	KDM5C	chrX	1	na
hsa-miR-30d-5p	5335	-0.00497188	0.00109809	6.09e-06	0.00250207	TRPC4AP	chr20	1	140
hsa-miR-30d-5p	5335	0.00409586	0.000930542	1.1e-05	0.00389853	GMFG	chr19	1	na
hsa-miR-30d-5p	5335	-0.00456349	0.00104886	1.38e-05	0.00461406	MARK2	chr11	1	na
hsa-miR-30d-5p	5335	0.00441632	0.0010179	1.46e-05	0.00480993	CDC73	chr1	1	140
hsa-miR-30d-5p	5335	0.00752708	0.00175557	1.84e-05	0.00569442	NCRNA00219	chr5	1	145
hsa-miR-30d-5p	5335	-0.00494116	0.0011552	1.93e-05	0.00588967	FOXJ3	chr1	1	140
hsa-miR-30d-5p	5335	-0.00769635	0.00182958	2.64e-05	0.00740742	SLC35E2B	chr1	1	144
hsa-miR-30d-5p	5335	-0.00640425	0.00153816	3.18e-05	0.00845878	ZDHHC7	chr16	1	na
hsa-miR-30d-5p	5335	-0.0101221	0.00244634	3.56e-05	0.00919241	NUDT5	chr10	1	na
hsa-miR-30d-5p	5335	-0.00588292	0.00142217	3.58e-05	0.00922303	SKP2	chr5	1	140
hsa-miR-30d-5p	5335	-0.00462748	0.00111887	3.59e-05	0.00924469	RPS6KA1	chr1	1	na
hsa-miR-30d-5p	5335	-0.00948914	0.0022999	3.75e-05	0.00953818	HGSNAT	chr8	1	144
hsa-miR-30d-5p	5335	0.00581094	0.00142363	4.54e-05	0.0109388	CTDSPL2	chr15	1	140
hsa-miR-30d-5p	5335	-0.00424184	0.00103947	4.55e-05	0.0109738	GALNT10	chr5	1	155
hsa-miR-30d-5p	5335	-0.00379884	0.00093252	4.69e-05	0.0111979	FBXO11	chr2	1	na
hsa-miR-30d-5p	5335	-0.0039475	0.000973472	5.08e-05	0.0118614	CNOT1	chr16	1	155
hsa-miR-30d-5p	5335	-0.00542962	0.00134176	5.27e-05	0.012148	YPEL5	chr2	1	145
hsa-miR-30d-5p	5335	-0.00411835	0.0010355	7.07e-05	0.0149761	RAB3GAP2	chr1	1	na
hsa-miR-30d-5p	5335	-0.00770043	0.00193673	7.1e-05	0.015026	AP3S2	chr15	1	148
hsa-miR-30d-5p	5335	-0.00605214	0.00154342	8.92e-05	0.0176559	MEGF9	chr9	1	na
hsa-miR-30d-5p	5335	-0.00612162	0.00158527	0.000114014	0.0209786	DERL2	chr17	1	na
hsa-miR-30d-5p	5335	-0.00610142	0.0015846	0.000119303	0.0216775	C11orf54	chr11	1	na
hsa-miR-30d-5p	5335	-0.00431512	0.00113158	0.000138652	0.0240187	HNRNPUL1	chr19	1	na
hsa-miR-30d-5p	5335	-0.00560402	0.00147741	0.000150418	0.0253707	UBE2G1	chr17	1	162
hsa-miR-30d-5p	5335	0.00518013	0.00136701	0.000152698	0.0256222	ZNF407	chr18	1	286
hsa-miR-30d-5p	5335	0.00625893	0.00165846	0.000162454	0.0267166	MFAP1	chr15	1	na
hsa-miR-30d-5p	5335	0.0103034	0.00274577	0.000176982	0.0283172	NAP1L2	chrX	1	140
hsa-miR-30d-5p	5335	0.00659318	0.00179299	0.000238147	0.0346531	RGS10	chr10	1	na
hsa-miR-30d-5p	5335	-0.00358439	0.000990138	0.000297256	0.040219	VPS39	chr15	1	140
hsa-miR-30d-5p	5335	-0.00518259	0.00143455	0.000305867	0.0409945	UVRAG	chr11	1	na
hsa-miR-30d-5p	5335	-0.00482832	0.0013396	0.000315879	0.0418705	GLB1	chr3	1	142
hsa-miR-30d-5p	5335	0.00517196	0.00144446	0.000345971	0.044554	COTL1	chr16	1	na
hsa-miR-30d-5p	5335	-0.00507842	0.00142977	0.000385777	0.0477753	SATB2	chr2	1	140
hsa-miR-30d-5p	5335	0.00441333	0.0012437	0.000390733	0.0481882	FAM20A	chr17	1	152
hsa-miR-320b	5331	0.0175043	0.0027075	1.1e-10	3.79e-07	RGS2	chr1	1	na
hsa-miR-320b	5331	0.00659488	0.00124182	1.14e-07	0.000115666	TPCN2	chr11	1	152
hsa-miR-320b	5331	-0.0101397	0.00195693	2.28e-07	0.00020134	ERGIC3	chr20	1	na
hsa-miR-320b	5331	-0.0149122	0.00298283	5.94e-07	0.000424567	SLC1A5	chr19	1	309
hsa-miR-320b	5331	0.00839621	0.00168698	6.66e-07	0.000463368	ATP6V1B2	chr8	1	na
hsa-miR-320b	5331	-0.0110685	0.00232171	1.92e-06	0.00104719	NHP2L1	chr22	1	156
hsa-miR-320b	5331	-0.00902916	0.00190273	2.14e-06	0.00113314	TP53	chr17	1	141
hsa-miR-320b	5331	0.00828403	0.00175604	2.45e-06	0.00125623	CMTM6	chr3	1	na
hsa-miR-320b	5331	-0.00923595	0.0021379	1.59e-05	0.00511389	HK1	chr10	1	152
hsa-miR-320b	5331	0.00806819	0.00191341	2.52e-05	0.00717662	HNRNPA0	chr5	1	na
hsa-miR-320b	5331	0.00637717	0.00152895	3.08e-05	0.0082694	SRSF5	chr14	1	na
hsa-miR-320b	5331	0.0107914	0.0026235	3.96e-05	0.00991434	ABHD5	chr3	1	141
hsa-miR-320b	5331	-0.0111232	0.00273181	4.74e-05	0.0112761	ZNF416	chr19	1	na
hsa-miR-320b	5331	0.00907866	0.00223481	4.93e-05	0.0116014	MRFAP1L1	chr4	1	na
hsa-miR-320b	5331	-0.00691869	0.00171381	5.49e-05	0.0125089	ACSL6	chr5	1	150
hsa-miR-320b	5331	-0.00694327	0.0017303	6.08e-05	0.0134674	EFTUD2	chr17	1	na
hsa-miR-320b	5331	0.00880822	0.00219537	6.1e-05	0.0134878	PTP4A3	chr8	1	na
hsa-miR-320b	5331	-0.009428	0.00235527	6.34e-05	0.0138734	SNRNP25	chr16	1	na
hsa-miR-320b	5331	0.00692869	0.001737	6.73e-05	0.0144631	ARAP1	chr11	1	na
hsa-miR-320b	5331	0.00630833	0.00159065	7.41e-05	0.0154669	AMPD2	chr1	1	na
hsa-miR-320b	5331	-0.00987193	0.00250021	7.97e-05	0.0162816	SLC6A8	chrX	1	151
hsa-miR-320b	5331	0.00980533	0.00249114	8.39e-05	0.0168931	ST3GAL6	chr3	1	157
hsa-miR-320b	5331	0.00635116	0.0016314	0.000100204	0.0191426	WDR6	chr3	1	na
hsa-miR-320b	5331	-0.00709518	0.00182713	0.000104337	0.0196942	PHB2	chr12	1	na
hsa-miR-320b	5331	0.00591204	0.00154389	0.000129986	0.0229913	HNRNPM	chr19	1	147
hsa-miR-320b	5331	0.00425574	0.00111171	0.000130634	0.0230569	TNK2	chr3	1	140
hsa-miR-320b	5331	0.00548304	0.00143681	0.00013712	0.0238316	RHOT2	chr16	1	na
hsa-miR-320b	5331	0.00874775	0.00230787	0.000152081	0.0255522	PDE3B	chr11	1	144
hsa-miR-320b	5331	0.00441169	0.00117309	0.000171249	0.0277048	LRCH4	chr7	1	142
hsa-miR-320b	5331	0.00697814	0.00185987	0.000177352	0.0283594	C15orf39	chr15	1	na
hsa-miR-320b	5331	-0.00674504	0.00180712	0.000191591	0.0298833	MDH2	chr7	1	146
hsa-miR-320b	5331	0.00593791	0.00159403	0.000197288	0.0304871	SRSF1	chr17	1	na
hsa-miR-320b	5331	0.0105915	0.00285632	0.000210977	0.031895	HNRNPA1	chr12	1	na
hsa-miR-320b	5331	-0.00647264	0.00178583	0.000292318	0.0397664	ZDHHC16	chr10	1	156
hsa-miR-320b	5331	0.00671643	0.001862	0.00031249	0.0415726	SDCBP	chr8	1	na
hsa-miR-320b	5331	-0.00569854	0.00158261	0.000320246	0.0422791	NCBP1	chr9	1	150
hsa-miR-320b	5331	-0.0118555	0.0033496	0.000404524	0.0492877	LTF	chr3	1	140
hsa-miR-601	5255	0.00427822	0.000826259	2.33e-07	0.000204617	GSK3B	chr3	1	na
hsa-miR-601	5255	0.0063031	0.00123036	3.12e-07	0.000258739	OTUD6B	chr8	1	na
hsa-miR-601	5255	0.00482006	0.00101731	2.22e-06	0.00116396	CTDSPL2	chr15	1	153
hsa-miR-601	5255	0.00477548	0.00102771	3.46e-06	0.00163664	PURA	chr5	1	143
hsa-miR-601	5255	-0.00640564	0.00138007	3.54e-06	0.00166691	AP3S2	chr15	1	148
hsa-miR-601	5255	0.00526199	0.00113559	3.68e-06	0.00171375	MRFAP1L1	chr4	1	na
hsa-miR-601	5255	0.00819446	0.00181489	6.47e-06	0.00261848	EAF2	chr3	1	156
hsa-miR-601	5255	0.00292162	0.000672713	1.43e-05	0.00474049	GMFG	chr19	1	na
hsa-miR-601	5255	0.00459459	0.00107731	2.04e-05	0.00612891	ZNF326	chr1	1	na
hsa-miR-601	5255	0.00376304	0.000897539	2.8e-05	0.00773336	CREBZF	chr11	1	154
hsa-miR-601	5255	-0.00397758	0.000969008	4.11e-05	0.0101737	HERPUD1	chr16	1	na
hsa-miR-601	5255	-0.00329052	0.000813131	5.27e-05	0.0121476	GRSF1	chr4	1	na
hsa-miR-601	5255	0.00441309	0.00109297	5.48e-05	0.0124852	PIGK	chr1	1	143
hsa-miR-601	5255	-0.00339771	0.000866772	8.97e-05	0.0177289	RAB1A	chr2	1	156
hsa-miR-601	5255	-0.00289078	0.000738722	9.22e-05	0.0180661	XRCC5	chr2	1	na
hsa-miR-601	5255	-0.00271461	0.000694205	9.33e-05	0.0182109	CAPRIN1	chr11	1	na
hsa-miR-601	5255	-0.00435455	0.00112568	0.000110905	0.0205715	TSG101	chr11	1	na
hsa-miR-601	5255	0.00323604	0.000841418	0.000121529	0.0219673	PHF14	chr7	1	na
hsa-miR-601	5255	0.00562028	0.00147989	0.000147675	0.0250547	MED21	chr12	1	na
hsa-miR-601	5255	-0.00411487	0.00108758	0.000156366	0.0260374	SRI	chr7	1	na
hsa-miR-601	5255	-0.00332336	0.000885549	0.000176719	0.0282946	GFM1	chr3	1	na
hsa-miR-601	5255	0.00427571	0.00114569	0.000192003	0.0299292	NAPG	chr18	1	na
hsa-miR-601	5255	-0.00301939	0.000830493	0.000279952	0.0386346	NUP155	chr5	1	146
hsa-miR-601	5255	-0.0062789	0.00173	0.000286784	0.0392618	IGF1R	chr15	1	143
hsa-miR-601	5255	-0.00322353	0.000888665	0.000289046	0.0394655	RBBP5	chr1	1	na
hsa-miR-601	5255	-0.00299479	0.000828527	0.000303665	0.0408022	TAB2	chr6	1	145
hsa-miR-601	5255	-0.00236277	0.000666651	0.000397209	0.0487237	INO80	chr15	1	na
hsa-miR-668	4832	0.00546128	0.00124359	1.15e-05	0.00404289	PPFIBP2	chr11	1	na
hsa-miR-668	4832	-0.00974806	0.00224074	1.39e-05	0.00463023	SLC4A1	chr17	1	na
hsa-miR-668	4832	-0.00769528	0.00177428	1.47e-05	0.00484338	EPB42	chr15	1	na
hsa-miR-668	4832	-0.00516148	0.00120055	1.75e-05	0.00548852	RAB7L1	chr1	1	na
hsa-miR-668	4832	0.00931534	0.00229208	4.9e-05	0.0115501	F13A1	chr6	1	na
hsa-miR-668	4832	0.00395434	0.00100284	8.16e-05	0.0165511	IGF2R	chr6	1	na
hsa-miR-668	4832	0.00415358	0.00108486	0.000130482	0.0230412	GNAZ	chr22	1	na
hsa-miR-668	4832	0.00389012	0.00102069	0.000139991	0.0241857	PCSK5	chr9	1	na
hsa-miR-668	4832	0.00390825	0.00103636	0.000164471	0.0269412	ARRB1	chr11	1	na
hsa-miR-668	4832	-0.00436119	0.00116023	0.000172696	0.0278615	LPCAT3	chr12	1	na
hsa-miR-668	4832	0.00310356	0.00083547	0.000205729	0.0313768	ARAP1	chr11	1	na
hsa-miR-668	4832	0.00353555	0.000964794	0.000250448	0.0358282	CSF2RB	chr22	1	na
hsa-miR-668	4832	0.00355669	0.000974505	0.00026531	0.0372736	ACTN1	chr14	1	na
hsa-miR-668	4832	0.00290729	0.000811641	0.000344379	0.0444222	MYLK	chr3	1	na
hsa-miR-668	4832	-0.00422179	0.001184	0.000366432	0.0462407	AP2M1	chr3	1	na
hsa-miR-766-3p	5323	0.00827897	0.00112579	2.22e-13	2e-09	CDC73	chr1	1	na
hsa-miR-766-3p	5323	0.0166049	0.00234458	1.6e-12	1.07e-08	H2AFZ	chr4	1	141
hsa-miR-766-3p	5323	0.0172105	0.00252093	9.64e-12	4.86e-08	RPL30	chr8	1	140
hsa-miR-766-3p	5323	-0.0131327	0.00202536	9.74e-11	3.41e-07	UBE2H	chr7	1	na
hsa-miR-766-3p	5323	0.0146074	0.00232533	3.61e-10	1.02e-06	POLR3K	chr16	1	286
hsa-miR-766-3p	5323	-0.0115424	0.00192205	2e-09	4.43e-06	HDGF	chr1	1	145
hsa-miR-766-3p	5323	0.00785767	0.00131633	2.54e-09	5.29e-06	CHMP2A	chr19	1	na
hsa-miR-766-3p	5323	0.0107708	0.00181502	3.14e-09	6.23e-06	RPS6	chr9	1	na
hsa-miR-766-3p	5323	0.00594518	0.00101382	4.79e-09	8.85e-06	GMFG	chr19	1	162
hsa-miR-766-3p	5323	0.0101791	0.00180087	1.67e-08	2.44e-05	ZNF330	chr4	1	na
hsa-miR-766-3p	5323	-0.0082619	0.00147038	2.02e-08	2.87e-05	C6orf62	chr6	1	na
hsa-miR-766-3p	5323	0.00957183	0.00173471	3.6e-08	4.56e-05	GIMAP4	chr7	1	157
hsa-miR-766-3p	5323	0.0087374	0.00160103	5.05e-08	6.02e-05	COTL1	chr16	1	147
hsa-miR-766-3p	5323	-0.00958595	0.00176349	5.7e-08	6.63e-05	CHEK2	chr22	1	159
hsa-miR-766-3p	5323	0.00602923	0.00111207	6.17e-08	7.08e-05	ATG3	chr3	1	166
hsa-miR-766-3p	5323	0.0128122	0.00238577	8.2e-08	8.94e-05	IL1RAP	chr3	1	na
hsa-miR-766-3p	5323	0.00771527	0.00145145	1.11e-07	0.000113414	RICTOR	chr5	1	na
hsa-miR-766-3p	5323	-0.0085036	0.00163722	2.14e-07	0.000191591	UBE2G1	chr17	1	145
hsa-miR-766-3p	5323	-0.00682987	0.00133125	2.99e-07	0.00025048	G3BP1	chr5	1	na
hsa-miR-766-3p	5323	0.0127783	0.00252813	4.46e-07	0.000340737	TNFSF13B	chr13	1	na
hsa-miR-766-3p	5323	0.0140844	0.00282241	6.23e-07	0.000439981	EAF2	chr3	1	na
hsa-miR-766-3p	5323	0.0104814	0.00210101	6.27e-07	0.000442637	SH3BGRL3	chr1	1	308
hsa-miR-766-3p	5323	0.0102013	0.00205491	7.11e-07	0.000487337	ABHD5	chr3	1	na
hsa-miR-766-3p	5323	-0.00666917	0.00137038	1.17e-06	0.000714769	XPO1	chr2	1	163
hsa-miR-766-3p	5323	0.00771104	0.00158818	1.24e-06	0.000747563	PURA	chr5	1	na
hsa-miR-766-3p	5323	-0.00998738	0.00205927	1.27e-06	0.000762837	MCOLN1	chr19	1	290
hsa-miR-766-3p	5323	0.0157692	0.00325519	1.31e-06	0.000779768	CDC26	chr9	1	na
hsa-miR-766-3p	5323	-0.0111912	0.00236943	2.38e-06	0.00122936	TRAK2	chr2	1	na
hsa-miR-766-3p	5323	0.010314	0.00221166	3.19e-06	0.00153874	CCDC125	chr5	1	142
hsa-miR-766-3p	5323	0.00709785	0.00152275	3.22e-06	0.00155107	TKT	chr3	1	146
hsa-miR-766-3p	5323	-0.00778386	0.00167243	3.33e-06	0.00159207	NAP1L4	chr11	1	145
hsa-miR-766-3p	5323	-0.00635156	0.00136968	3.62e-06	0.00169035	POLL	chr10	1	289
hsa-miR-766-3p	5323	-0.00798266	0.00172593	3.83e-06	0.00176485	NEDD1	chr12	1	142
hsa-miR-766-3p	5323	0.00550205	0.00118986	3.85e-06	0.00177176	PRPF38B	chr1	1	na
hsa-miR-766-3p	5323	-0.00663074	0.00145856	5.59e-06	0.00234911	STX16	chr20	1	144
hsa-miR-766-3p	5323	-0.00837656	0.00184566	5.79e-06	0.00241033	STAMBPL1	chr10	1	na
hsa-miR-766-3p	5323	-0.00891466	0.00196898	6.1e-06	0.00250407	RSC1A1	chr1	1	na
hsa-miR-766-3p	5323	0.00643088	0.0014245	6.49e-06	0.00262434	CTBS	chr1	1	na
hsa-miR-766-3p	5323	-0.00799563	0.00177409	6.72e-06	0.00269426	RECQL	chr12	1	na
hsa-miR-766-3p	5323	0.00584946	0.00130987	8.15e-06	0.00311973	TBC1D23	chr3	1	na
hsa-miR-766-3p	5323	-0.00774054	0.00175297	1.03e-05	0.00371164	TSG101	chr11	1	140
hsa-miR-766-3p	5323	0.0193289	0.00446869	1.55e-05	0.00502627	HIST1H4B	chr6	1	na
hsa-miR-766-3p	5323	0.00993846	0.00232477	1.94e-05	0.00593515	TMED10	chr14	1	145
hsa-miR-766-3p	5323	-0.00754974	0.00176713	1.97e-05	0.00598715	KLHDC2	chr14	1	na
hsa-miR-766-3p	5323	-0.00546945	0.00128029	1.97e-05	0.00599128	TAB2	chr6	1	na
hsa-miR-766-3p	5323	0.01054	0.00247116	2.03e-05	0.00612176	C9orf123	chr9	1	140
hsa-miR-766-3p	5323	0.00775787	0.00182238	2.11e-05	0.00628441	NGDN	chr14	1	166
hsa-miR-766-3p	5323	0.00662402	0.00156477	2.34e-05	0.00680095	VPS24	chr2	1	na
hsa-miR-766-3p	5323	0.00764886	0.00180838	2.38e-05	0.00687764	HIST1H2AC	chr6	1	na
hsa-miR-766-3p	5323	0.00739356	0.00175381	2.53e-05	0.00720124	MRFAP1L1	chr4	1	162
hsa-miR-766-3p	5323	0.00718534	0.00171599	2.87e-05	0.0078692	RPGR	chrX	1	na
hsa-miR-766-3p	5323	0.0055744	0.0013318	2.89e-05	0.00790719	BEST1	chr11	1	na
hsa-miR-766-3p	5323	-0.00508321	0.00121478	2.9e-05	0.00793323	GLYR1	chr16	1	154
hsa-miR-766-3p	5323	-0.00791937	0.00192003	3.77e-05	0.00957738	CCDC109B	chr4	1	281
hsa-miR-766-3p	5323	-0.00849174	0.00208807	4.84e-05	0.0114439	ASNS	chr7	1	na
hsa-miR-766-3p	5323	-0.00881444	0.00217429	5.11e-05	0.0118978	NDUFAF1	chr15	1	na
hsa-miR-766-3p	5323	-0.00601713	0.00148584	5.2e-05	0.0120451	NPAT	chr11	1	na
hsa-miR-766-3p	5323	0.00779736	0.00193366	5.6e-05	0.0126879	ARRDC3	chr5	1	na
hsa-miR-766-3p	5323	0.00536543	0.00133527	5.95e-05	0.013246	UBE2D3	chr4	1	158
hsa-miR-766-3p	5323	0.00881454	0.00220599	6.54e-05	0.014175	ACPP	chr3	1	na
hsa-miR-766-3p	5323	-0.0164133	0.00410989	6.6e-05	0.0142605	CRISP3	chr6	1	na
hsa-miR-766-3p	5323	-0.00716988	0.0017975	6.73e-05	0.014466	UBE2N	chr12	1	na
hsa-miR-766-3p	5323	-0.00762412	0.0019129	6.82e-05	0.0146023	ATP1B2	chr17	1	145
hsa-miR-766-3p	5323	-0.0129454	0.0032724	7.72e-05	0.015923	RRN3P1	chr16	1	na
hsa-miR-766-3p	5323	0.00625097	0.00158829	8.4e-05	0.0169099	HIPK3	chr11	1	146
hsa-miR-766-3p	5323	0.00516235	0.00132748	0.000101969	0.0193826	TGFBR2	chr3	1	145
hsa-miR-766-3p	5323	0.00361407	0.000931665	0.000106099	0.019922	ARPC5	chr1	1	149
hsa-miR-766-3p	5323	-0.00494988	0.00127852	0.000109443	0.0203652	YME1L1	chr10	1	147
hsa-miR-766-3p	5323	-0.00716946	0.00185511	0.000112555	0.0207851	DNAJC6	chr1	1	na
hsa-miR-766-3p	5323	0.00477888	0.00124428	0.000124129	0.0222834	TSC22D2	chr3	1	na
hsa-miR-766-3p	5323	0.0162731	0.00426924	0.000139588	0.0241394	TAS2R40	chr7	1	144
hsa-miR-766-3p	5323	-0.0110128	0.00288956	0.000139861	0.0241719	PVRIG	chr7	1	141
hsa-miR-766-3p	5323	0.00397915	0.00104538	0.000142592	0.0244787	RNF149	chr2	1	na
hsa-miR-766-3p	5323	0.007189	0.00189383	0.000148695	0.025172	ZCCHC17	chr1	1	na
hsa-miR-766-3p	5323	-0.00673405	0.00177981	0.00015631	0.0260307	REEP4	chr8	1	na
hsa-miR-766-3p	5323	-0.00466563	0.00123492	0.000159792	0.0264251	ITCH	chr20	1	na
hsa-miR-766-3p	5323	-0.00557711	0.00147867	0.00016391	0.0268766	RHOT1	chr17	1	na
hsa-miR-766-3p	5323	0.00616278	0.00163876	0.000171314	0.0277116	VTA1	chr6	1	140
hsa-miR-766-3p	5323	0.00420798	0.00112116	0.000176451	0.0282695	MBNL1	chr3	1	na
hsa-miR-766-3p	5323	-0.00497446	0.00133813	0.00020332	0.031131	COQ6	chr14	1	na
hsa-miR-766-3p	5323	0.00707357	0.00190813	0.000211822	0.0319797	RPS23	chr5	1	143
hsa-miR-766-3p	5323	0.00459145	0.00124516	0.000228815	0.0337281	2016-09-15	chr1	1	na
hsa-miR-766-3p	5323	0.00665148	0.00180475	0.000230514	0.0339021	FAM49A	chr2	1	na
hsa-miR-766-3p	5323	-0.00677551	0.00184203	0.000237143	0.0345568	CNOT7	chr8	1	na
hsa-miR-766-3p	5323	-0.00358211	0.000981229	0.000264126	0.0371504	KIAA1267	chr17	1	140
hsa-miR-766-3p	5323	-0.00641014	0.00176202	0.000277457	0.038414	PIGU	chr20	1	na
hsa-miR-766-3p	5323	-0.0053779	0.00148189	0.000287114	0.0392959	MRPL37	chr1	1	na
hsa-miR-766-3p	5323	-0.00757951	0.00209617	0.000302125	0.0406641	WDR12	chr2	1	148
hsa-miR-766-3p	5323	-0.00708068	0.00197076	0.000330043	0.0431396	PIP4K2A	chr10	1	na
hsa-miR-766-3p	5323	-0.00515669	0.00144091	0.000348324	0.0447583	LATS1	chr6	1	145
hsa-miR-766-3p	5323	-0.00540194	0.00151179	0.000355787	0.0453728	TOMM70A	chr3	1	na
hsa-miR-766-3p	5323	0.00571736	0.00161225	0.000394228	0.0484797	TOPORS	chr9	1	na
hsa-miR-942	5340	0.0225257	0.00248083	1.51e-19	7.92e-15	POLR2F	chr22	1	na
hsa-miR-942	5340	0.0175558	0.00235422	1.03e-13	1e-09	ATP5I	chr4	1	na
hsa-miR-942	5340	0.0108803	0.00175197	5.69e-10	1.48e-06	USP15	chr12	1	na
hsa-miR-942	5340	0.0202915	0.00351558	8.29e-09	1.39e-05	RPL18	chr19	1	na
hsa-miR-942	5340	0.0215414	0.00375731	1.04e-08	1.68e-05	CDC26	chr9	1	na
hsa-miR-942	5340	-0.0099389	0.00176523	1.89e-08	2.72e-05	ITFG1	chr16	1	na
hsa-miR-942	5340	-0.00989471	0.00188102	1.5e-07	0.000143646	UBE2G1	chr17	1	na
hsa-miR-942	5340	0.0135542	0.00266263	3.69e-07	0.000295242	MPZL3	chr11	1	na
hsa-miR-942	5340	-0.0143321	0.00282713	4.12e-07	0.000321082	JAZF1	chr7	1	na
hsa-miR-942	5340	0.00863031	0.0017174	5.19e-07	0.000383101	RAB2A	chr8	1	na
hsa-miR-942	5340	0.00975484	0.00195197	6e-07	0.000427568	FGL2	chr7	1	na
hsa-miR-942	5340	0.0130614	0.00263113	7.12e-07	0.000487566	RPL11	chr1	1	na
hsa-miR-942	5340	-0.0171157	0.00351842	1.18e-06	0.00072088	ERH	chr14	1	na
hsa-miR-942	5340	-0.00817122	0.00168324	1.24e-06	0.000749721	KIFAP3	chr1	1	na
hsa-miR-942	5340	-0.00808402	0.0016977	1.97e-06	0.00106749	YPEL5	chr2	1	na
hsa-miR-942	5340	0.0106607	0.00227132	2.75e-06	0.00137369	CRYZL1	chr21	1	na
hsa-miR-942	5340	0.00709317	0.00151414	2.88e-06	0.00142095	MTF2	chr1	1	na
hsa-miR-942	5340	-0.0100807	0.00216574	3.33e-06	0.00158982	MAP4K5	chr14	1	na
hsa-miR-942	5340	0.00971557	0.00209466	3.6e-06	0.00168477	NGDN	chr14	1	na
hsa-miR-942	5340	0.0107355	0.00232686	4.05e-06	0.00184024	C7orf64	chr7	1	na
hsa-miR-942	5340	0.014802	0.00324835	5.31e-06	0.00226315	EAF2	chr3	1	na
hsa-miR-942	5340	0.00692866	0.00152312	5.51e-06	0.00232476	SRGN	chr10	1	na
hsa-miR-942	5340	0.0091247	0.0020529	8.98e-06	0.00335425	CXCR4	chr2	1	na
hsa-miR-942	5340	0.00893964	0.00202608	1.04e-05	0.00375596	NAMPT	chr7	1	na
hsa-miR-942	5340	0.00971461	0.00220798	1.1e-05	0.00392368	PSMB9	chr6	1	na
hsa-miR-942	5340	0.00846356	0.0019568	1.55e-05	0.00502842	CHMP4A	chr14	1	na
hsa-miR-942	5340	0.0120718	0.0028293	2.02e-05	0.00609323	NADK	chr1	1	na
hsa-miR-942	5340	0.0083964	0.00197663	2.2e-05	0.00648255	CAPZA1	chr1	1	na
hsa-miR-942	5340	0.0133064	0.00313462	2.22e-05	0.00654302	FAU	chr11	1	na
hsa-miR-942	5340	-0.00769137	0.00182003	2.42e-05	0.00696127	SKP2	chr5	1	na
hsa-miR-942	5340	0.00934595	0.002219	2.58e-05	0.00729448	TFAM	chr10	1	na
hsa-miR-942	5340	-0.00723128	0.00172097	2.69e-05	0.00751898	UBE2D2	chr5	1	na
hsa-miR-942	5340	-0.00778637	0.0018576	2.81e-05	0.00775836	DENND4A	chr15	1	na
hsa-miR-942	5340	-0.00753404	0.00180427	3.02e-05	0.00815123	PCBP1	chr2	1	na
hsa-miR-942	5340	-0.00845981	0.00203466	3.26e-05	0.00862014	RECQL	chr12	1	na
hsa-miR-942	5340	-0.00845623	0.00206511	4.29e-05	0.010493	CARM1	chr19	1	na
hsa-miR-942	5340	-0.0201544	0.00496353	4.97e-05	0.0116721	DYNLL1	chr12	1	na
hsa-miR-942	5340	0.00584854	0.00144354	5.16e-05	0.0119806	TNFRSF1A	chr12	1	na
hsa-miR-942	5340	0.010997	0.00273867	6.02e-05	0.0133643	IL1RAP	chr3	1	na
hsa-miR-942	5340	-0.0051466	0.00130535	8.16e-05	0.016556	KDM4A	chr1	1	na
hsa-miR-942	5340	0.00623555	0.00158651	8.59e-05	0.0171843	FAM20A	chr17	1	na
hsa-miR-942	5340	0.00726441	0.00185501	9.11e-05	0.0179204	TMX1	chr14	1	na
hsa-miR-942	5340	0.0111321	0.00285911	0.0001	0.0191147	SPRED1	chr15	1	na
hsa-miR-942	5340	0.00970772	0.00249724	0.000102573	0.0194615	ADK	chr10	1	na
hsa-miR-942	5340	0.00996179	0.00258029	0.000114403	0.0210301	PICALM	chr11	1	na
hsa-miR-942	5340	-0.00996568	0.00259298	0.000122797	0.0221132	FBXO9	chr6	1	na
hsa-miR-942	5340	-0.00834953	0.00219306	0.000142112	0.0244327	ATP1B2	chr17	1	na
hsa-miR-942	5340	0.00715685	0.00188279	0.000145621	0.0248332	NT5C1B	chr2	1	na
hsa-miR-942	5340	0.00797407	0.00209946	0.000147408	0.0250242	TES	chr7	1	na
hsa-miR-942	5340	-0.00500976	0.00132023	0.00014952	0.0252633	NLK	chr17	1	na
hsa-miR-942	5340	0.0045077	0.00119253	0.000158578	0.0262926	FBXW9	chr19	1	na
hsa-miR-942	5340	0.00702935	0.00187738	0.000182871	0.0289627	SELPLG	chr12	1	na
hsa-miR-942	5340	0.00796873	0.00213995	0.000198295	0.0305997	ATG12	chr5	1	na
hsa-miR-942	5340	0.00621384	0.00166936	0.000199478	0.0307273	VPS4B	chr18	1	na
hsa-miR-942	5340	-0.0106578	0.00286726	0.000203626	0.031164	EIF1	chr17	1	na
hsa-miR-942	5340	0.00794631	0.00214127	0.000208547	0.031661	DPF2	chr11	1	na
hsa-miR-942	5340	0.00871504	0.00235133	0.000212358	0.0320367	HNMT	chr2	1	na
hsa-miR-942	5340	0.00600136	0.00162201	0.000217839	0.0326186	NDUFB7	chr19	1	na
hsa-miR-942	5340	-0.0122153	0.00332322	0.000239515	0.0347759	PVRIG	chr7	1	na
hsa-miR-942	5340	0.00761254	0.00207143	0.000240194	0.034843	FAM49A	chr2	1	na
hsa-miR-942	5340	0.00964676	0.00262557	0.000241002	0.0349226	HMGB2	chr4	1	na
hsa-miR-942	5340	0.0098645	0.00268675	0.000243479	0.0351647	FAAH2	chrX	1	na
hsa-miR-942	5340	0.00707083	0.00193489	0.000260295	0.0367922	FAIM3	chr1	1	na
hsa-miR-942	5340	0.00649181	0.00177789	0.000263317	0.0370689	SP4	chr7	1	na
hsa-miR-942	5340	0.00932304	0.0025766	0.000299265	0.0403993	CLEC2B	chr12	1	na
hsa-miR-942	5340	0.0122941	0.00342859	0.000339132	0.043961	LYRM7	chr5	1	na
hsa-miR-942	5340	0.00620979	0.00174688	0.000381598	0.0474642	UQCRC2	chr16	1	na
hsa-miR-942	5340	0.00651904	0.0018396	0.000397928	0.0487798	TNFSF14	chr19	1	na
hsa-miR-126-3p	5340	0.0146075	0.00155845	1.02e-20	7.26e-16	POLR2F	chr22	0	na
hsa-miR-126-3p	5340	0.00715519	0.000869262	2.31e-16	5.59e-12	HNRNPM	chr19	0	na
hsa-miR-126-3p	5340	0.0097754	0.00123015	2.33e-15	4.02e-11	SYF2	chr1	0	na
hsa-miR-126-3p	5340	0.00815745	0.00103848	4.8e-15	7.57e-11	C22orf46	chr22	0	na
hsa-miR-126-3p	5340	0.00969683	0.00126114	1.76e-14	2.3e-10	CSPP1	chr8	0	na
hsa-miR-126-3p	5340	0.00951104	0.00124263	2.3e-14	2.87e-10	GIMAP4	chr7	0	na
hsa-miR-126-3p	5340	0.0127374	0.00167433	3.29e-14	3.85e-10	CNTLN	chr9	0	na
hsa-miR-126-3p	5340	0.0072653	0.000959317	4.27e-14	4.81e-10	CHMP2A	chr19	0	na
hsa-miR-126-3p	5340	0.00883328	0.00117383	6.15e-14	6.59e-10	PNN	chr14	0	na
hsa-miR-126-3p	5340	-0.00938509	0.0012671	1.5e-13	1.4e-09	DCK	chr4	0	na
hsa-miR-126-3p	5340	0.0132296	0.00178773	1.57e-13	1.46e-09	HIST1H4E	chr6	0	na
hsa-miR-126-3p	5340	0.00702839	0.000964883	3.71e-13	3.12e-09	CORO1A	chr16	0	na
hsa-miR-126-3p	5340	0.0093767	0.00129074	4.29e-13	3.53e-09	ZNF330	chr4	0	na
hsa-miR-126-3p	5340	0.0106689	0.00147732	5.86e-13	4.61e-09	RPL36AL	chr14	0	na
hsa-miR-126-3p	5340	-0.0114234	0.00159217	8.24e-13	6.14e-09	STOM	chr9	0	na
hsa-miR-126-3p	5340	0.0191793	0.00273486	2.63e-12	1.63e-08	TEX9	chr15	0	na
hsa-miR-126-3p	5340	-0.0151685	0.00219764	5.72e-12	3.17e-08	C18orf10	chr18	0	na
hsa-miR-126-3p	5340	-0.013943	0.00202521	6.46e-12	3.49e-08	SLC25A37	chr8	0	na
hsa-miR-126-3p	5340	-0.0120173	0.00176411	1.07e-11	5.28e-08	RAP2A	chr13	0	na
hsa-miR-126-3p	5340	0.00881221	0.00130802	1.79e-11	8.19e-08	RPS6	chr9	0	na
hsa-miR-126-3p	5340	0.00986096	0.00148115	3.06e-11	1.28e-07	ANP32E	chr1	0	na
hsa-miR-126-3p	5340	0.0134661	0.00205551	6.25e-11	2.35e-07	CIR1	chr2	0	na
hsa-miR-126-3p	5340	0.0057903	0.000897221	1.19e-10	4.04e-07	UBAP2	chr9	0	na
hsa-miR-126-3p	5340	-0.00805344	0.00126268	1.95e-10	6.06e-07	UHMK1	chr1	0	na
hsa-miR-126-3p	5340	0.00469371	0.000739448	2.37e-10	7.19e-07	GMFG	chr19	0	na
hsa-miR-126-3p	5340	0.0119048	0.00189639	3.71e-10	1.04e-06	TMEM56	chr1	0	na
hsa-miR-126-3p	5340	-0.00674547	0.0010819	4.87e-10	1.31e-06	PSME4	chr2	0	na
hsa-miR-126-3p	5340	-0.0127952	0.00206339	6.03e-10	1.56e-06	SPTB	chr14	0	na
hsa-miR-126-3p	5340	-0.0162139	0.00264902	1e-09	2.4e-06	CA1	chr8	0	na
hsa-miR-126-3p	5340	0.00531818	0.000873503	1.22e-09	2.87e-06	CHD2	chr15	0	140
hsa-miR-126-3p	5340	0.00998118	0.00164132	1.28e-09	2.99e-06	IFT74	chr9	0	na
hsa-miR-126-3p	5340	0.00578274	0.000951982	1.33e-09	3.09e-06	FUS	chr16	0	na
hsa-miR-126-3p	5340	0.0108447	0.00178562	1.34e-09	3.1e-06	C14orf145	chr14	0	na
hsa-miR-126-3p	5340	0.0113732	0.00190005	2.3e-09	4.89e-06	CCDC18	chr1	0	na
hsa-miR-126-3p	5340	-0.00580941	0.000970768	2.32e-09	4.92e-06	EIF5	chr14	0	na
hsa-miR-126-3p	5340	-0.00930318	0.00155926	2.58e-09	5.37e-06	TAF8	chr6	0	na
hsa-miR-126-3p	5340	0.00861533	0.00144496	2.65e-09	5.46e-06	ZC3H13	chr13	0	na
hsa-miR-126-3p	5340	0.0123884	0.00207861	2.69e-09	5.52e-06		chr20	0	na
hsa-miR-126-3p	5340	-0.00677805	0.00113793	2.74e-09	5.6e-06	CUL4A	chr13	0	na
hsa-miR-126-3p	5340	0.00958564	0.00161552	3.15e-09	6.25e-06	NUCB2	chr11	0	na
hsa-miR-126-3p	5340	0.0139439	0.002353	3.3e-09	6.48e-06	CDC26	chr9	0	na
hsa-miR-126-3p	5340	0.00553965	0.000937956	3.72e-09	7.17e-06	PHF14	chr7	0	na
hsa-miR-126-3p	5340	-0.00576939	0.000983174	4.68e-09	8.7e-06	CYTH1	chr17	0	na
hsa-miR-126-3p	5340	-0.00977773	0.00166726	4.78e-09	8.84e-06	PIP5K1B	chr9	0	na
hsa-miR-126-3p	5340	-0.00873678	0.00149448	5.34e-09	9.68e-06	ANK1	chr8	0	na
hsa-miR-126-3p	5340	0.00499466	0.00085488	5.45e-09	9.84e-06	PRPF38B	chr1	0	na
hsa-miR-126-3p	5340	0.00925823	0.00160359	8.21e-09	1.39e-05	PICALM	chr11	0	na
hsa-miR-126-3p	5340	0.00654185	0.00114438	1.15e-08	1.81e-05	SHFM1	chr7	0	na
hsa-miR-126-3p	5340	-0.0075707	0.00133229	1.4e-08	2.13e-05	FAM20B	chr1	0	na
hsa-miR-126-3p	5340	-0.00814812	0.00143832	1.55e-08	2.31e-05	METTL9	chr16	0	na
hsa-miR-126-3p	5340	-0.00871221	0.00154317	1.73e-08	2.53e-05	ANKH	chr5	0	142
hsa-miR-126-3p	5340	-0.00927815	0.00164359	1.74e-08	2.53e-05	UBE2O	chr17	0	na
hsa-miR-126-3p	5340	0.0103036	0.00182658	1.78e-08	2.59e-05	ALS2CR12	chr2	0	na
hsa-miR-126-3p	5340	0.00744311	0.00132132	1.86e-08	2.68e-05	SCLT1	chr4	0	na
hsa-miR-126-3p	5340	0.0112733	0.00200683	2.04e-08	2.89e-05	GKAP1	chr9	0	na
hsa-miR-126-3p	5340	-0.00772024	0.00137685	2.16e-08	3.03e-05	NRAS	chr1	0	na
hsa-miR-126-3p	5340	-0.00488812	0.00087699	2.62e-08	3.53e-05	TRAM1	chr8	0	na
hsa-miR-126-3p	5340	0.0128915	0.00231336	2.63e-08	3.55e-05	PPBP	chr4	0	na
hsa-miR-126-3p	5340	-0.00448791	0.000809207	3.06e-08	4.02e-05	CELF1	chr11	0	na
hsa-miR-126-3p	5340	0.00503557	0.00090994	3.28e-08	4.26e-05	SRSF4	chr1	0	na
hsa-miR-126-3p	5340	0.00870535	0.00157395	3.34e-08	4.31e-05	KIAA0174	chr16	0	na
hsa-miR-126-3p	5340	-0.0100374	0.00181565	3.39e-08	4.36e-05	ZRANB1	chr10	0	na
hsa-miR-126-3p	5340	0.00638209	0.00116135	4.08e-08	5.04e-05	LARP1B	chr4	0	na
hsa-miR-126-3p	5340	0.00542787	0.000989469	4.31e-08	5.28e-05	SMC4	chr3	0	na
hsa-miR-126-3p	5340	-0.00652727	0.00119784	5.29e-08	6.25e-05	HK1	chr10	0	na
hsa-miR-126-3p	5340	0.0100904	0.00185407	5.5e-08	6.46e-05	NUP62CL	chrX	0	na
hsa-miR-126-3p	5340	-0.0108433	0.00199828	6.01e-08	6.93e-05	EPB42	chr15	0	na
hsa-miR-126-3p	5340	0.00485556	0.000897267	6.53e-08	7.41e-05	PTPN6	chr12	0	na
hsa-miR-126-3p	5340	0.00725574	0.00134265	6.8e-08	7.66e-05	KIF20B	chr10	0	na
hsa-miR-126-3p	5340	0.0054749	0.00101355	6.89e-08	7.74e-05	ARHGAP25	chr2	0	na
hsa-miR-126-3p	5340	-0.00975015	0.00181547	8.18e-08	8.93e-05	PCTP	chr17	0	na
hsa-miR-126-3p	5340	0.00723356	0.00134791	8.37e-08	9.09e-05	ZEB1	chr10	0	na
hsa-miR-126-3p	5340	-0.00474723	0.000886295	8.86e-08	9.49e-05	RTCD1	chr1	0	na
hsa-miR-126-3p	5340	0.00822696	0.0015483	1.12e-07	0.000114258	PSMA2	chr7	0	na
hsa-miR-126-3p	5340	-0.00600186	0.00113071	1.15e-07	0.000117064	SKP2	chr5	0	na
hsa-miR-126-3p	5340	0.00933618	0.00176443	1.26e-07	0.000125676	RPL22	chr1	0	na
hsa-miR-126-3p	5340	-0.00561052	0.00106242	1.34e-07	0.000131307	CCNI	chr4	0	na
hsa-miR-126-3p	5340	-0.00391671	0.00074245	1.38e-07	0.000134417	MAP3K7	chr6	0	na
hsa-miR-126-3p	5340	0.00727696	0.00137998	1.39e-07	0.000135718	CWC27	chr5	0	na
hsa-miR-126-3p	5340	0.00513893	0.000977433	1.52e-07	0.000145334	SAP18	chr13	0	na
hsa-miR-126-3p	5340	0.00805731	0.00153326	1.54e-07	0.000146696	TTC35	chr8	0	na
hsa-miR-126-3p	5340	-0.00558504	0.00106551	1.65e-07	0.000155832	STK17A	chr7	0	na
hsa-miR-126-3p	5340	0.0109534	0.00209064	1.67e-07	0.000157476	FCHO2	chr5	0	na
hsa-miR-126-3p	5340	0.0102308	0.0019555	1.74e-07	0.00016277	CCDC55	chr17	0	na
hsa-miR-126-3p	5340	-0.00931802	0.00178591	1.88e-07	0.000173151	MAP1LC3B	chr16	0	na
hsa-miR-126-3p	5340	0.00803397	0.00154066	1.91e-07	0.000175359	CWF19L2	chr11	0	na
hsa-miR-126-3p	5340	0.0082737	0.00159192	2.1e-07	0.000188873	DDI2	chr1	0	na
hsa-miR-126-3p	5340	0.0097403	0.00187957	2.27e-07	0.00020081	DNTTIP2	chr1	0	na
hsa-miR-126-3p	5340	0.00647533	0.00125192	2.4e-07	0.000209687	ANKRD26	chr10	0	na
hsa-miR-126-3p	5340	0.00576746	0.00111778	2.56e-07	0.000221235	AKAP9	chr7	0	na
hsa-miR-126-3p	5340	-0.008116	0.00157299	2.57e-07	0.000221284	CREG1	chr1	0	na
hsa-miR-126-3p	5340	0.00579563	0.00112578	2.73e-07	0.000231837	VPS24	chr2	0	na
hsa-miR-126-3p	5340	-0.00904778	0.0017577	2.74e-07	0.000232336	JAZF1	chr7	0	na
hsa-miR-126-3p	5340	-0.00666557	0.00130528	3.39e-07	0.000276526	SUDS3	chr12	0	na
hsa-miR-126-3p	5340	0.00604178	0.00118413	3.47e-07	0.000281348	C22orf28	chr22	0	na
hsa-miR-126-3p	5340	0.00471306	0.000927291	3.85e-07	0.000304754	EED	chr11	0	na
hsa-miR-126-3p	5340	0.00766764	0.00151106	4.02e-07	0.000314762	SH3BGRL3	chr1	0	na
hsa-miR-126-3p	5340	-0.00429381	0.000846748	4.09e-07	0.000319113	RCOR3	chr1	0	na
hsa-miR-126-3p	5340	-0.00445262	0.000878398	4.13e-07	0.000321598	HIPK1	chr1	0	na
hsa-miR-126-3p	5340	-0.00424349	0.000840328	4.57e-07	0.000346785	BCAS3	chr17	0	na
hsa-miR-126-3p	5340	-0.0062451	0.00123779	4.68e-07	0.000353328	NEDD1	chr12	0	na
hsa-miR-126-3p	5340	-0.00535519	0.00106151	4.69e-07	0.000354007	MRPL37	chr1	0	na
hsa-miR-126-3p	5340	0.00455894	0.000904491	4.8e-07	0.000360403	PPM1B	chr2	0	140
hsa-miR-126-3p	5340	-0.00470893	0.000935345	4.95e-07	0.000368894	KPNA4	chr3	0	na
hsa-miR-126-3p	5340	-0.00471124	0.000936545	5.06e-07	0.000375174	UBE4A	chr11	0	na
hsa-miR-126-3p	5340	-0.00314517	0.000625571	5.13e-07	0.000379322	ZMYM6	chr1	0	na
hsa-miR-126-3p	5340	0.00544931	0.00108487	5.25e-07	0.000386388	LUC7L2	chr7	0	na
hsa-miR-126-3p	5340	0.00542068	0.00108102	5.49e-07	0.000399512	VAPB	chr20	0	na
hsa-miR-126-3p	5340	0.00415756	0.000829332	5.53e-07	0.000401576	SART1	chr11	0	146
hsa-miR-126-3p	5340	0.00800119	0.00159797	5.71e-07	0.000411741	CBX5	chr12	0	140
hsa-miR-126-3p	5340	0.0122835	0.00245325	5.71e-07	0.00041183	HIST1H4C	chr6	0	na
hsa-miR-126-3p	5340	0.0054947	0.00110198	6.35e-07	0.000447266	HNRNPH3	chr10	0	na
hsa-miR-126-3p	5340	-0.00436984	0.000883325	7.77e-07	0.000520823	KPNA1	chr3	0	na
hsa-miR-126-3p	5340	-0.00610532	0.00123668	8.18e-07	0.000542664	RRAGA	chr9	0	na
hsa-miR-126-3p	5340	-0.00498014	0.00100916	8.26e-07	0.000546924	C18orf8	chr18	0	na
hsa-miR-126-3p	5340	0.00476967	0.000968562	8.72e-07	0.000569778	AATF	chr17	0	na
hsa-miR-126-3p	5340	-0.00699088	0.00142078	8.9e-07	0.000579252	SNX3	chr6	0	na
hsa-miR-126-3p	5340	-0.00778619	0.00158714	9.58e-07	0.000614286	BRP44	chr1	0	na
hsa-miR-126-3p	5340	0.00743473	0.00151621	9.7e-07	0.000619369	RGS2	chr1	0	na
hsa-miR-126-3p	5340	-0.00556149	0.00113425	9.71e-07	0.000620042	ZBTB44	chr11	0	na
hsa-miR-126-3p	5340	0.00749678	0.001539	1.14e-06	0.000701714	ESF1	chr20	0	na
hsa-miR-126-3p	5340	0.00633298	0.00130044	1.15e-06	0.000705827	CLSPN	chr1	0	na
hsa-miR-126-3p	5340	-0.0050688	0.00104456	1.25e-06	0.000754649	OXA1L	chr14	0	na
hsa-miR-126-3p	5340	0.00784659	0.00162243	1.36e-06	0.000804238	KIF15	chr3	0	na
hsa-miR-126-3p	5340	0.00527409	0.00109263	1.43e-06	0.000834319	TKT	chr3	0	na
hsa-miR-126-3p	5340	-0.00657754	0.00136291	1.43e-06	0.000837273	RNF181	chr2	0	na
hsa-miR-126-3p	5340	0.0060741	0.00125881	1.44e-06	0.00083961	MRFAP1L1	chr4	0	na
hsa-miR-126-3p	5340	0.00659013	0.0013666	1.46e-06	0.000849545	UTP3	chr4	0	na
hsa-miR-126-3p	5340	-0.00862175	0.0017896	1.49e-06	0.000864309	DCAF10	chr9	0	na
hsa-miR-126-3p	5340	-0.0083312	0.00173621	1.64e-06	0.000927176	RNF10	chr12	0	na
hsa-miR-126-3p	5340	0.00440224	0.00091856	1.69e-06	0.000950169	GSK3B	chr3	0	142
hsa-miR-126-3p	5340	-0.00849129	0.00177621	1.8e-06	0.000994233	ABCG2	chr4	0	na
hsa-miR-126-3p	5340	-0.00692735	0.00145345	1.93e-06	0.00105145	UBE2H	chr7	0	na
hsa-miR-126-3p	5340	-0.0045766	0.000960633	1.95e-06	0.00105897	G3BP1	chr5	0	na
hsa-miR-126-3p	5340	-0.00592107	0.00124308	1.96e-06	0.00106207	YIPF1	chr1	0	na
hsa-miR-126-3p	5340	0.00841323	0.00176757	1.99e-06	0.00107527	PSMB3	chr17	0	na
hsa-miR-126-3p	5340	0.00748678	0.00157384	2.02e-06	0.00108634	NOP10	chr15	0	na
hsa-miR-126-3p	5340	0.00569738	0.00119917	2.08e-06	0.00110874	TMSB10	chr2	0	na
hsa-miR-126-3p	5340	0.00441193	0.000929769	2.14e-06	0.00113336	C7orf43	chr7	0	na
hsa-miR-126-3p	5340	0.0088561	0.00187266	2.31e-06	0.0012009	RPL30	chr8	0	na
hsa-miR-126-3p	5340	-0.00331285	0.000702531	2.47e-06	0.00126451	KIAA1267	chr17	0	na
hsa-miR-126-3p	5340	0.0202871	0.00430251	2.48e-06	0.00126638	C15orf54	chr15	0	142
hsa-miR-126-3p	5340	-0.00497708	0.00105805	2.62e-06	0.00131904	STAU1	chr20	0	na
hsa-miR-126-3p	5340	-0.0104277	0.00222193	2.76e-06	0.00137623	SRRD	chr22	0	na
hsa-miR-126-3p	5340	0.0044143	0.000941152	2.8e-06	0.00139073	LRRFIP2	chr3	0	na
hsa-miR-126-3p	5340	-0.00593769	0.00126935	2.97e-06	0.00145867	KLHDC2	chr14	0	na
hsa-miR-126-3p	5340	-0.00406522	0.000870988	3.13e-06	0.00151529	GLYR1	chr16	0	na
hsa-miR-126-3p	5340	-0.00883635	0.00189479	3.19e-06	0.00153833	APOBEC3C	chr22	0	na
hsa-miR-126-3p	5340	0.00736035	0.00157836	3.19e-06	0.00153941	YLPM1	chr14	0	na
hsa-miR-126-3p	5340	-0.00390952	0.000838367	3.19e-06	0.00153957	CLPTM1	chr19	0	na
hsa-miR-126-3p	5340	0.00528381	0.00113525	3.33e-06	0.00159161	LUC7L3	chr17	0	na
hsa-miR-126-3p	5340	0.00420175	0.000903287	3.37e-06	0.00160545	SLC15A3	chr11	0	143
hsa-miR-126-3p	5340	-0.00445093	0.000960332	3.66e-06	0.00170557	ACSL6	chr5	0	na
hsa-miR-126-3p	5340	-0.00626098	0.00135117	3.68e-06	0.00171301	EIF4EBP2	chr10	0	na
hsa-miR-126-3p	5340	0.00569636	0.00122975	3.71e-06	0.00172196	CHMP4A	chr14	0	na
hsa-miR-126-3p	5340	0.0139098	0.00300572	3.78e-06	0.00175032	RPS15A	chr16	0	na
hsa-miR-126-3p	5340	0.00444412	0.000960849	3.83e-06	0.00176445	NCF2	chr1	0	na
hsa-miR-126-3p	5340	0.00531385	0.00115004	3.92e-06	0.00179588	COTL1	chr16	0	na
hsa-miR-126-3p	5340	0.00374803	0.00081124	3.93e-06	0.00179903	SETD2	chr3	0	na
hsa-miR-126-3p	5340	0.0149429	0.00324056	4.1e-06	0.00185811	PDZK1IP1	chr1	0	na
hsa-miR-126-3p	5340	-0.00460371	0.000998624	4.12e-06	0.00186511	GNB5	chr15	0	na
hsa-miR-126-3p	5340	-0.00367928	0.000802164	4.61e-06	0.00203482	TRIP12	chr2	0	na
hsa-miR-126-3p	5340	-0.00483957	0.00105762	4.85e-06	0.00211271	C6orf62	chr6	0	na
hsa-miR-126-3p	5340	-0.00515286	0.00112657	4.9e-06	0.00212847	GOLGA7	chr8	0	na
hsa-miR-126-3p	5340	0.00528059	0.00115809	5.24e-06	0.0022409	TMED2	chr12	0	na
hsa-miR-126-3p	5340	0.00557946	0.00122436	5.3e-06	0.00226151	RUFY1	chr5	0	na
hsa-miR-126-3p	5340	0.00565839	0.00124497	5.62e-06	0.00235742	TOP1	chr20	0	na
hsa-miR-126-3p	5340	0.00412485	0.000908064	5.68e-06	0.00237679	PSAP	chr10	0	na
hsa-miR-126-3p	5340	0.0069753	0.00153955	6.01e-06	0.00247614	LEO1	chr15	0	na
hsa-miR-126-3p	5340	0.00721306	0.00159269	6.06e-06	0.00249257	LRRCC1	chr8	0	na
hsa-miR-126-3p	5340	0.00501222	0.00110979	6.43e-06	0.00260632	HIRIP3	chr16	0	na
hsa-miR-126-3p	5340	0.00725025	0.00161311	7.12e-06	0.00281871	CENPH	chr5	0	na
hsa-miR-126-3p	5340	-0.00591499	0.00131642	7.16e-06	0.00283225	NCEH1	chr3	0	na
hsa-miR-126-3p	5340	-0.00379646	0.000845616	7.29e-06	0.00286913	SGTA	chr19	0	na
hsa-miR-126-3p	5340	0.0109714	0.00244931	7.64e-06	0.0029754	ENKUR	chr10	0	na
hsa-miR-126-3p	5340	-0.00982633	0.00219544	7.77e-06	0.00301314	ERH	chr14	0	na
hsa-miR-126-3p	5340	0.0072382	0.00161797	7.85e-06	0.00303645	STRBP	chr9	0	na
hsa-miR-126-3p	5340	-0.00797358	0.001783	7.91e-06	0.00305405	EIF1	chr17	0	na
hsa-miR-126-3p	5340	-0.00397394	0.000890061	8.18e-06	0.00312927	ENTPD4	chr8	0	na
hsa-miR-126-3p	5340	0.00341931	0.000766311	8.29e-06	0.00316161	ARHGAP30	chr1	0	na
hsa-miR-126-3p	5340	-0.0108491	0.0024315	8.29e-06	0.00316317	UBE2F	chr2	0	na
hsa-miR-126-3p	5340	-0.00758234	0.00169959	8.32e-06	0.00317104	GNG2	chr14	0	na
hsa-miR-126-3p	5340	0.00926409	0.00207786	8.43e-06	0.00320127	VRK1	chr14	0	na
hsa-miR-126-3p	5340	0.00543273	0.00121955	8.58e-06	0.00324099	PFDN2	chr1	0	na
hsa-miR-126-3p	5340	-0.00497604	0.00112008	9.07e-06	0.00337682	ACTR10	chr14	0	na
hsa-miR-126-3p	5340	-0.00510142	0.00115114	9.54e-06	0.00351365	LPP	chr3	0	150
hsa-miR-126-3p	5340	-0.00578489	0.00130671	9.75e-06	0.00356785	SNX20	chr16	0	na
hsa-miR-126-3p	5340	0.00313544	0.000708589	9.84e-06	0.00359382	DNMT1	chr19	0	na
hsa-miR-126-3p	5340	-0.0078278	0.00177322	1.03e-05	0.00372621	THOC7	chr3	0	na
hsa-miR-126-3p	5340	-0.00510403	0.00115733	1.05e-05	0.00378219	SNAP29	chr22	0	na
hsa-miR-126-3p	5340	-0.00548596	0.00124628	1.09e-05	0.00389422	WIPI1	chr17	0	na
hsa-miR-126-3p	5340	-0.00583064	0.00132484	1.1e-05	0.003905	STAMBPL1	chr10	0	na
hsa-miR-126-3p	5340	-0.00441253	0.00100512	1.16e-05	0.0040561	APPL1	chr3	0	na
hsa-miR-126-3p	5340	0.00372971	0.000850253	1.17e-05	0.00410197	STAT6	chr12	0	na
hsa-miR-126-3p	5340	-0.00580596	0.00132371	1.18e-05	0.00410816	WASF2	chr1	0	na
hsa-miR-126-3p	5340	0.00281047	0.000640815	1.18e-05	0.0041129	PDGFRA	chr4	0	na
hsa-miR-126-3p	5340	-0.00496166	0.00113288	1.21e-05	0.00419556	PREPL	chr2	0	na
hsa-miR-126-3p	5340	-0.0028687	0.000655212	1.22e-05	0.00421538	CLASP1	chr2	0	na
hsa-miR-126-3p	5340	-0.00534684	0.00122269	1.25e-05	0.00428623	PSMB2	chr1	0	na
hsa-miR-126-3p	5340	0.00603167	0.00138226	1.3e-05	0.00442132	GABARAPL1	chr12	0	na
hsa-miR-126-3p	5340	-0.00424459	0.000974734	1.36e-05	0.00456226	C2orf28	chr2	0	na
hsa-miR-126-3p	5340	-0.00516518	0.00118639	1.36e-05	0.00457436	SCAMP1	chr5	0	na
hsa-miR-126-3p	5340	-0.00393744	0.000905352	1.39e-05	0.00464281	VPS11	chr11	0	na
hsa-miR-126-3p	5340	0.00380446	0.000875283	1.41e-05	0.00468252	ODF2	chr9	0	na
hsa-miR-126-3p	5340	0.00518818	0.00119471	1.43e-05	0.00474554	NAP1L4	chr11	0	na
hsa-miR-126-3p	5340	0.00729679	0.00168157	1.46e-05	0.00479972	CXCL1	chr4	0	na
hsa-miR-126-3p	5340	-0.00522551	0.00120493	1.47e-05	0.00484262	UBE2E1	chr3	0	na
hsa-miR-126-3p	5340	0.00607892	0.00140423	1.53e-05	0.00496351	MPHOSPH10	chr2	0	na
hsa-miR-126-3p	5340	-0.00893126	0.00207585	1.72e-05	0.00542403	MICALCL	chr11	0	na
hsa-miR-126-3p	5340	-0.00679827	0.00158044	1.73e-05	0.00544236	RPP14	chr3	0	na
hsa-miR-126-3p	5340	-0.00811712	0.00188759	1.74e-05	0.00546139	RAP1GAP	chr1	0	na
hsa-miR-126-3p	5340	0.0141644	0.00329623	1.76e-05	0.00552173	RPL35	chr9	0	na
hsa-miR-126-3p	5340	0.00755583	0.00175983	1.79e-05	0.0055907	MPP6	chr7	0	na
hsa-miR-126-3p	5340	0.0057271	0.00133509	1.82e-05	0.0056568	EEA1	chr12	0	na
hsa-miR-126-3p	5340	0.00911229	0.00212563	1.84e-05	0.00570561	RSF1	chr11	0	na
hsa-miR-126-3p	5340	0.00942982	0.00220107	1.87e-05	0.00575867	HEMGN	chr9	0	na
hsa-miR-126-3p	5340	-0.00427474	0.000998414	1.89e-05	0.00580945	KLF3	chr4	0	na
hsa-miR-126-3p	5340	-0.0036718	0.000858238	1.92e-05	0.00587126	LNPEP	chr5	0	na
hsa-miR-126-3p	5340	0.00623379	0.00145726	1.92e-05	0.00588185	ZNHIT6	chr1	0	na
hsa-miR-126-3p	5340	-0.00429199	0.00100449	1.96e-05	0.0059787	SNAPC3	chr9	0	na
hsa-miR-126-3p	5340	-0.00596174	0.00140003	2.1e-05	0.00625659	ETFA	chr15	0	na
hsa-miR-126-3p	5340	0.00457156	0.00107379	2.1e-05	0.00627676	RAB2A	chr8	0	na
hsa-miR-126-3p	5340	-0.00333968	0.000785125	2.14e-05	0.00635651	ATG13	chr11	0	na
hsa-miR-126-3p	5340	0.00302125	0.000710488	2.15e-05	0.00638588	SMARCC1	chr3	0	na
hsa-miR-126-3p	5340	-0.00777013	0.00183167	2.25e-05	0.0066083	FZD5	chr2	0	na
hsa-miR-126-3p	5340	0.00577565	0.00136293	2.3e-05	0.0067095	ZCCHC17	chr1	0	na
hsa-miR-126-3p	5340	0.00671566	0.00158579	2.33e-05	0.00676934	CCDC15	chr11	0	na
hsa-miR-126-3p	5340	-0.00633815	0.001497	2.34e-05	0.00678702	WDR12	chr2	0	na
hsa-miR-126-3p	5340	0.00773106	0.00182635	2.34e-05	0.00680261	C17orf57	chr17	0	na
hsa-miR-126-3p	5340	-0.00391185	0.000924964	2.38e-05	0.00688541	FOXJ3	chr1	0	na
hsa-miR-126-3p	5340	0.00632233	0.0014963	2.43e-05	0.00697706	UPF3B	chrX	0	na
hsa-miR-126-3p	5340	-0.00445048	0.00105564	2.53e-05	0.00719604	DCTN4	chr5	0	na
hsa-miR-126-3p	5340	-0.00355022	0.000844564	2.67e-05	0.0074802	CSDE1	chr1	0	na
hsa-miR-126-3p	5340	0.00687844	0.00163634	2.67e-05	0.00748043	HMMR	chr5	0	na
hsa-miR-126-3p	5340	-0.00568516	0.00135265	2.68e-05	0.00749513	MS4A6A	chr11	0	na
hsa-miR-126-3p	5340	-0.00438514	0.00104365	2.69e-05	0.00752019	STX16	chr20	0	na
hsa-miR-126-3p	5340	-0.00649795	0.00154704	2.71e-05	0.00755487	TXNDC9	chr2	0	na
hsa-miR-126-3p	5340	-0.00484748	0.00115454	2.73e-05	0.00759411	ADAM17	chr2	0	na
hsa-miR-126-3p	5340	0.00688636	0.00164309	2.82e-05	0.007773	RPL11	chr1	0	na
hsa-miR-126-3p	5340	-0.00430382	0.00102757	2.86e-05	0.00784318	NDFIP1	chr5	0	na
hsa-miR-126-3p	5340	-0.00588748	0.00140743	2.92e-05	0.00796961	CHP	chr15	0	na
hsa-miR-126-3p	5340	-0.00382991	0.000917163	3.02e-05	0.00814717	TAPBP	chr6	0	na
hsa-miR-126-3p	5340	-0.00429118	0.00102848	3.06e-05	0.00823333	ARHGEF3	chr3	0	na
hsa-miR-126-3p	5340	0.00350918	0.000841098	3.07e-05	0.00823905	BAZ1B	chr7	0	na
hsa-miR-126-3p	5340	-0.00842043	0.00201917	3.09e-05	0.00828442	KIAA1191	chr5	0	na
hsa-miR-126-3p	5340	0.00700969	0.00168094	3.09e-05	0.00828799	POLR3K	chr16	0	na
hsa-miR-126-3p	5340	0.00428308	0.00102727	3.1e-05	0.00830781	POMP	chr13	0	na
hsa-miR-126-3p	5340	0.00429593	0.00103041	3.11e-05	0.00831243	PACSIN2	chr22	0	na
hsa-miR-126-3p	5340	-0.00589325	0.0014141	3.13e-05	0.0083527	EIF3J	chr15	0	na
hsa-miR-126-3p	5340	0.00288958	0.000693891	3.17e-05	0.00844125	SUPT5H	chr19	0	na
hsa-miR-126-3p	5340	0.00551322	0.00132397	3.17e-05	0.00844368	KIF23	chr15	0	na
hsa-miR-126-3p	5340	-0.0057298	0.00137893	3.3e-05	0.00870112	CCDC109B	chr4	0	na
hsa-miR-126-3p	5340	0.00715651	0.00172555	3.42e-05	0.00891661	CASP1	chr11	0	na
hsa-miR-126-3p	5340	-0.00336452	0.000811656	3.45e-05	0.00897569	CRKL	chr22	0	na
hsa-miR-126-3p	5340	0.00437109	0.00105646	3.57e-05	0.00919806	PDCD4	chr10	0	na
hsa-miR-126-3p	5340	-0.00464532	0.00112329	3.6e-05	0.00925618	CCNG1	chr5	0	na
hsa-miR-126-3p	5340	0.00402763	0.000974497	3.64e-05	0.00932555	SLMAP	chr3	0	na
hsa-miR-126-3p	5340	-0.00449013	0.00108669	3.65e-05	0.00935805	FAM160B1	chr10	0	na
hsa-miR-126-3p	5340	-0.00441171	0.00106928	3.75e-05	0.00953812	C6orf89	chr6	0	na
hsa-miR-126-3p	5340	-0.00380944	0.000923984	3.8e-05	0.00962342	EID1	chr15	0	na
hsa-miR-126-3p	5340	-0.00616643	0.00149668	3.85e-05	0.00970798	RNF175	chr4	0	na
hsa-miR-126-3p	5340	0.00327583	0.000796143	3.94e-05	0.00987072	ATG3	chr3	0	na
hsa-miR-126-3p	5340	0.00438804	0.00106818	4.05e-05	0.0100751	CKLF	chr16	0	na
hsa-miR-126-3p	5340	-0.0126937	0.00309188	4.1e-05	0.0101508	DYNLL1	chr12	0	na
hsa-miR-126-3p	5340	0.00417258	0.00101704	4.15e-05	0.0102361	PLEKHO2	chr15	0	na
hsa-miR-126-3p	5340	0.00544774	0.00132824	4.17e-05	0.0102749	TPR	chr1	0	na
hsa-miR-126-3p	5340	0.00413986	0.0010101	4.22e-05	0.0103715	TALDO1	chr11	0	na
hsa-miR-126-3p	5340	0.00417673	0.00101943	4.25e-05	0.0104202	MDH2	chr7	0	na
hsa-miR-126-3p	5340	-0.00371907	0.000908205	4.29e-05	0.010489	LAMP1	chr13	0	na
hsa-miR-126-3p	5340	0.00610919	0.00149327	4.36e-05	0.0106174	C11orf10	chr11	0	na
hsa-miR-126-3p	5340	-0.00417782	0.00102181	4.4e-05	0.0106948	PSMG2	chr18	0	na
hsa-miR-126-3p	5340	0.00932278	0.00229135	4.8e-05	0.0113824	PIK3R3	chr1	0	na
hsa-miR-126-3p	5340	0.00405401	0.00100044	5.15e-05	0.0119542	HARS2	chr5	0	na
hsa-miR-126-3p	5340	0.00495751	0.00122449	5.23e-05	0.0120779	ABHD2	chr15	0	na
hsa-miR-126-3p	5340	0.00658779	0.00162982	5.37e-05	0.0123227	TIGD7	chr16	0	na
hsa-miR-126-3p	5340	0.00341246	0.000844346	5.39e-05	0.0123409	AKT1	chr14	0	na
hsa-miR-126-3p	5340	-0.00509812	0.00126212	5.44e-05	0.0124177	C14orf135	chr14	0	na
hsa-miR-126-3p	5340	-0.00385098	0.000956105	5.71e-05	0.0128693	RC3H2	chr9	0	na
hsa-miR-126-3p	5340	0.00522295	0.00129771	5.78e-05	0.0129905	NFIB	chr9	0	na
hsa-miR-126-3p	5340	0.00705626	0.00175464	5.86e-05	0.01312	H2AFZ	chr4	0	148
hsa-miR-126-3p	5340	0.00500249	0.00124758	6.16e-05	0.0135872	C11orf65	chr11	0	na
hsa-miR-126-3p	5340	0.00531767	0.00132734	6.25e-05	0.0137292	SMC6	chr2	0	na
hsa-miR-126-3p	5340	0.0050707	0.00126591	6.27e-05	0.0137601	ACADM	chr1	0	na
hsa-miR-126-3p	5340	-0.0108809	0.00271826	6.34e-05	0.0138756		chr12	0	na
hsa-miR-126-3p	5340	0.00521367	0.00130254	6.35e-05	0.0138848	TMEFF1	chr9	0	na
hsa-miR-126-3p	5340	0.00493697	0.00123544	6.53e-05	0.0141538	TRIM44	chr11	0	na
hsa-miR-126-3p	5340	-0.0036345	0.000910423	6.64e-05	0.0143257	WIPI2	chr7	0	na
hsa-miR-126-3p	5340	0.00492101	0.00123285	6.65e-05	0.0143461	AIF1	chr6	0	na
hsa-miR-126-3p	5340	0.00585329	0.00146664	6.67e-05	0.0143734	RAB24	chr5	0	na
hsa-miR-126-3p	5340	0.00520387	0.00130617	6.87e-05	0.0146665	COX8A	chr11	0	na
hsa-miR-126-3p	5340	-0.00477662	0.00119974	6.94e-05	0.0147901	AMFR	chr16	0	na
hsa-miR-126-3p	5340	-0.00822633	0.00207074	7.2e-05	0.0151829	LYRM4	chr6	0	na
hsa-miR-126-3p	5340	-0.00565807	0.00142637	7.38e-05	0.015429	C17orf39	chr17	0	na
hsa-miR-126-3p	5340	0.0087379	0.00220406	7.45e-05	0.0155344	RPL18	chr19	0	na
hsa-miR-126-3p	5340	0.00429315	0.00108317	7.48e-05	0.0155754	CNPY3	chr6	0	na
hsa-miR-126-3p	5340	-0.00776952	0.00196058	7.5e-05	0.0155967	FKBP8	chr19	0	na
hsa-miR-126-3p	5340	0.00483958	0.00122211	7.59e-05	0.0157304	C10orf68	chr10	0	na
hsa-miR-126-3p	5340	0.00363828	0.000919423	7.68e-05	0.0158662	HNRNPR	chr1	0	na
hsa-miR-126-3p	5340	-0.00408879	0.00103342	7.7e-05	0.0158937	LATS1	chr6	0	na
hsa-miR-126-3p	5340	0.00567122	0.00143979	8.29e-05	0.0167464	HNRNPH2	chrX	0	na
hsa-miR-126-3p	5340	0.00414381	0.00105285	8.4e-05	0.0169041	ATAD2	chr8	0	na
hsa-miR-126-3p	5340	-0.00368389	0.000936354	8.45e-05	0.0169817	HEXA	chr15	0	na
hsa-miR-126-3p	5340	-0.00630026	0.00160433	8.71e-05	0.0173574	LGALS3	chr14	0	na
hsa-miR-126-3p	5340	-0.00471869	0.00120179	8.73e-05	0.0173919	AP2B1	chr17	0	na
hsa-miR-126-3p	5340	0.00708772	0.00180724	8.9e-05	0.017626	AKAP7	chr6	0	na
hsa-miR-126-3p	5340	-0.0054545	0.00139353	9.19e-05	0.0180248	CA5B	chrX	0	na
hsa-miR-126-3p	5340	-0.00666654	0.0017038	9.24e-05	0.0180889	PPDPF	chr20	0	na
hsa-miR-126-3p	5340	0.00468027	0.00119657	9.29e-05	0.0181564	DARC	chr1	0	na
hsa-miR-126-3p	5340	0.00350039	0.000896122	9.49e-05	0.018449	FBXW7	chr4	0	na
hsa-miR-126-3p	5340	0.0042201	0.00108188	9.71e-05	0.0187393	NIN	chr14	0	142
hsa-miR-126-3p	5340	0.00572619	0.00147034	9.96e-05	0.0190728	RRAGD	chr6	0	na
hsa-miR-126-3p	5340	0.00433814	0.00111509	0.000101318	0.0193005	HSD17B11	chr4	0	na
hsa-miR-126-3p	5340	-0.00343102	0.000882183	0.000101791	0.0193632	LSM14A	chr19	0	na
hsa-miR-126-3p	5340	-0.0038988	0.00100631	0.000108205	0.020196	WDFY2	chr13	0	147
hsa-miR-126-3p	5340	0.00456633	0.0011806	0.000111142	0.020598	HSD17B4	chr5	0	na
hsa-miR-126-3p	5340	-0.00363116	0.000939361	0.000112163	0.0207357	LGTN	chr1	0	na
hsa-miR-126-3p	5340	0.00548029	0.00141817	0.000112725	0.0208102	LDHB	chr12	0	na
hsa-miR-126-3p	5340	0.00588543	0.00152782	0.000118455	0.0215696	CCDC11	chr18	0	na
hsa-miR-126-3p	5340	-0.00529256	0.00137426	0.000118921	0.02163	ASNA1	chr19	0	na
hsa-miR-126-3p	5340	0.00471001	0.00122304	0.000118991	0.0216362	BOD1L	chr4	0	na
hsa-miR-126-3p	5340	-0.00450203	0.00117043	0.000121239	0.0219263	MBNL2	chr13	0	na
hsa-miR-126-3p	5340	-0.00315611	0.000820756	0.000121788	0.0219978	RAB3GAP2	chr1	0	na
hsa-miR-126-3p	5340	-0.00390621	0.00101631	0.000122698	0.0221003	AES	chr19	0	na
hsa-miR-126-3p	5340	-0.00425638	0.00110803	0.000123779	0.0222411	ITFG1	chr16	0	na
hsa-miR-126-3p	5340	-0.00521471	0.00135901	0.000125931	0.0224967	CDC16	chr13	0	na
hsa-miR-126-3p	5340	0.00546337	0.00142449	0.00012686	0.0226159	CASC5	chr15	0	na
hsa-miR-126-3p	5340	0.00306551	0.000799383	0.000127104	0.022642	DDX46	chr5	0	na
hsa-miR-126-3p	5340	0.00470636	0.00122772	0.000127849	0.0227278	RPGR	chrX	0	na
hsa-miR-126-3p	5340	-0.00521331	0.00136154	0.000130161	0.0230104	SLC46A3	chr13	0	na
hsa-miR-126-3p	5340	-0.00397614	0.00103907	0.000131408	0.0231472	BRE	chr2	0	na
hsa-miR-126-3p	5340	-0.00400209	0.0010461	0.000131889	0.0232041	VIPAR	chr14	0	na
hsa-miR-126-3p	5340	0.00619711	0.00162015	0.000132269	0.0232532	C1orf26	chr1	0	na
hsa-miR-126-3p	5340	-0.00564991	0.00147756	0.000132915	0.0233321	MCOLN1	chr19	0	na
hsa-miR-126-3p	5340	-0.00606106	0.001586	0.000134107	0.0234876	TNFSF8	chr9	0	na
hsa-miR-126-3p	5340	0.0047419	0.00124089	0.000134237	0.023501	PGCP	chr8	0	na
hsa-miR-126-3p	5340	-0.0031747	0.000832128	0.000137648	0.0238986	MAPK1	chr22	0	na
hsa-miR-126-3p	5340	-0.0057528	0.00151073	0.000141709	0.0243851	COMMD2	chr3	0	na
hsa-miR-126-3p	5340	-0.00442944	0.00116351	0.000142284	0.0244518	GNS	chr12	0	na
hsa-miR-126-3p	5340	-0.00357184	0.000938653	0.000143241	0.0245476	ST6GALNAC4	chr9	0	na
hsa-miR-126-3p	5340	-0.00426103	0.00112042	0.00014452	0.0246915	CBLB	chr3	0	na
hsa-miR-126-3p	5340	-0.00663983	0.00174674	0.000145573	0.0248302	S100A10	chr1	0	na
hsa-miR-126-3p	5340	-0.00472955	0.00124594	0.000148718	0.0251751	ZNF639	chr3	0	na
hsa-miR-126-3p	5340	-0.00583876	0.00154109	0.000153104	0.0256689	MICAL2	chr11	0	na
hsa-miR-126-3p	5340	-0.00395019	0.00104309	0.000154162	0.0257767	KCTD13	chr16	0	na
hsa-miR-126-3p	5340	-0.00326824	0.00086303	0.000154211	0.0257804	ADD1	chr4	0	na
hsa-miR-126-3p	5340	-0.00476546	0.00125898	0.000155295	0.0259089	UCP2	chr11	0	na
hsa-miR-126-3p	5340	0.00583457	0.00154303	0.00015777	0.0262035	CEP70	chr3	0	na
hsa-miR-126-3p	5340	0.00518829	0.00137442	0.000161829	0.026659	PSMB9	chr6	0	na
hsa-miR-126-3p	5340	0.00453714	0.00120267	0.000163351	0.0268095	LST1	chr6	0	na
hsa-miR-126-3p	5340	-0.0053221	0.00141359	0.000168385	0.0273695	MXI1	chr10	0	na
hsa-miR-126-3p	5340	-0.00590814	0.00156968	0.00016909	0.0274398	GOLPH3L	chr1	0	na
hsa-miR-126-3p	5340	0.00430158	0.00114374	0.00017107	0.0276813	UBC	chr12	0	na
hsa-miR-126-3p	5340	0.00471616	0.00125497	0.000173135	0.0279064	CAPZA2	chr7	0	na
hsa-miR-126-3p	5340	0.00392341	0.00104412	0.000173384	0.0279297	C15orf39	chr15	0	140
hsa-miR-126-3p	5340	-0.00905971	0.002427	0.000191295	0.0298458	FAHD1	chr16	0	na
hsa-miR-126-3p	5340	-0.00774037	0.00207357	0.000191295	0.0298467	PVRIG	chr7	0	na
hsa-miR-126-3p	5340	-0.00462396	0.00123975	0.00019369	0.0301184	MAPK1IP1L	chr14	0	na
hsa-miR-126-3p	5340	0.00436499	0.00117131	0.00019612	0.0303753	IGF2R	chr6	0	na
hsa-miR-126-3p	5340	-0.00645954	0.00173442	0.000197888	0.0305534	ASCC2	chr22	0	na
hsa-miR-126-3p	5340	0.00578882	0.00155518	0.000199493	0.0307277	CCDC126	chr7	0	na
hsa-miR-126-3p	5340	0.00381731	0.00102601	0.000200857	0.0308692	CTCF	chr16	0	na
hsa-miR-126-3p	5340	-0.00496468	0.00133711	0.000206923	0.0314845	C1orf162	chr1	0	na
hsa-miR-126-3p	5340	-0.00512225	0.00138054	0.000209127	0.0317202	WBP2	chr17	0	na
hsa-miR-126-3p	5340	-0.00303479	0.000818642	0.000211789	0.0319757	POGZ	chr1	0	na
hsa-miR-126-3p	5340	0.0043408	0.00117216	0.000215037	0.0323129	CEP110	chr9	0	na
hsa-miR-126-3p	5340	-0.00394227	0.00106518	0.000216916	0.0325166	DHX29	chr5	0	na
hsa-miR-126-3p	5340	0.00796653	0.0021544	0.000219687	0.032803	SNRPF	chr12	0	na
hsa-miR-126-3p	5340	0.00262345	0.000709817	0.000221286	0.0329655	ADRBK1	chr11	0	na
hsa-miR-126-3p	5340	0.00458872	0.00124176	0.000221813	0.0330115	SDCCAG8	chr1	0	na
hsa-miR-126-3p	5340	-0.00342235	0.00092639	0.000222731	0.0331114	UBE3B	chr12	0	na
hsa-miR-126-3p	5340	-0.00708847	0.00191893	0.000223003	0.0331407	MRPL21	chr11	0	na
hsa-miR-126-3p	5340	0.00398696	0.00107978	0.000224389	0.0332834	PHF3	chr6	0	na
hsa-miR-126-3p	5340	0.00678085	0.00183774	0.00022671	0.0335136	SKA3	chr13	0	na
hsa-miR-126-3p	5340	0.00402828	0.0010942	0.000234194	0.0342601	SREK1	chr5	0	na
hsa-miR-126-3p	5340	-0.00387237	0.00105306	0.000238108	0.0346495	TTLL13	chr15	0	na
hsa-miR-126-3p	5340	-0.00767335	0.00208744	0.000239302	0.0347554	TMOD1	chr9	0	na
hsa-miR-126-3p	5340	0.00416667	0.00113423	0.00024156	0.0349794	RANBP9	chr6	0	na
hsa-miR-126-3p	5340	0.00606708	0.00165368	0.000246067	0.0354117	CENPC1	chr4	0	na
hsa-miR-126-3p	5340	-0.00459086	0.00125164	0.000246987	0.035502	TAB3	chrX	0	na
hsa-miR-126-3p	5340	0.00513189	0.00140283	0.000256429	0.0364181	MYLIP	chr6	0	na
hsa-miR-126-3p	5340	-0.00379161	0.00103844	0.000263465	0.0370843	ZEB2	chr2	0	na
hsa-miR-126-3p	5340	-0.00449679	0.00123195	0.000264629	0.037206	AMZ2	chr17	0	na
hsa-miR-126-3p	5340	-0.0052782	0.00144635	0.000265467	0.0372849	PRDX4	chrX	0	na
hsa-miR-126-3p	5340	-0.017519	0.00481688	0.000278457	0.0385039	NCRNA00204	chrX	0	na
hsa-miR-126-3p	5340	-0.00572384	0.00157537	0.000282457	0.0388617	C14orf1	chr14	0	na
hsa-miR-126-3p	5340	-0.00735973	0.00202748	0.000286108	0.0392113	GYPB	chr4	0	na
hsa-miR-126-3p	5340	-0.00321566	0.00088599	0.000286704	0.0392587	APPL2	chr12	0	na
hsa-miR-126-3p	5340	-0.00473007	0.00130364	0.000287932	0.0393711	RRP8	chr11	0	na
hsa-miR-126-3p	5340	0.00542361	0.00149645	0.000292453	0.039777	VNN2	chr6	0	na
hsa-miR-126-3p	5340	0.00348443	0.000961469	0.000292735	0.0398007	ERCC6	chr10	0	na
hsa-miR-126-3p	5340	0.00392923	0.00108426	0.000292946	0.0398227	GTF3C3	chr2	0	na
hsa-miR-126-3p	5340	0.00632015	0.00174514	0.000295568	0.0400745	GYPC	chr2	0	na
hsa-miR-126-3p	5340	-0.00274482	0.000758857	0.000300765	0.0405329	DYRK1A	chr21	0	na
hsa-miR-126-3p	5340	-0.00606339	0.00167712	0.000302722	0.0407184	PLAC8	chr4	0	na
hsa-miR-126-3p	5340	0.0047504	0.00131453	0.000304602	0.0408793	MLH3	chr14	0	na
hsa-miR-126-3p	5340	-0.00354012	0.000981103	0.000311046	0.0414557	SLC35F5	chr2	0	na
hsa-miR-126-3p	5340	0.00310465	0.000860689	0.000312419	0.0415666	SRSF5	chr14	0	na
hsa-miR-126-3p	5340	-0.00437716	0.00121362	0.000312969	0.04161	DDB1	chr11	0	146
hsa-miR-126-3p	5340	-0.00594411	0.00164809	0.000313023	0.0416149	CAT	chr11	0	na
hsa-miR-126-3p	5340	-0.00460688	0.00127833	0.000316441	0.0419255	TMEM163	chr2	0	na
hsa-miR-126-3p	5340	-0.00540713	0.00150091	0.000317972	0.0420615	GCLM	chr1	0	na
hsa-miR-126-3p	5340	0.00371945	0.00103283	0.000319643	0.0422248	MFNG	chr22	0	na
hsa-miR-126-3p	5340	-0.00489287	0.00136013	0.00032441	0.0426463	NDUFA3	chr19	0	na
hsa-miR-126-3p	5340	-0.00410337	0.00114267	0.00033235	0.0433488	CLPX	chr15	0	na
hsa-miR-126-3p	5340	-0.00319988	0.000892055	0.000337421	0.0438084	TBRG1	chr11	0	na
hsa-miR-126-3p	5340	0.00454888	0.00126819	0.000337663	0.0438316	SOD2	chr6	0	na
hsa-miR-126-3p	5340	-0.00373273	0.00104202	0.00034378	0.0443639	CAPNS1	chr19	0	na
hsa-miR-126-3p	5340	0.00695312	0.00194279	0.000348095	0.0447384	BCL2A1	chr15	0	na
hsa-miR-126-3p	5340	0.00736112	0.00205972	0.00035491	0.0452992	CDKN3	chr14	0	na
hsa-miR-126-3p	5340	-0.00521756	0.00146069	0.000357459	0.0455141	MTSS1	chr8	0	na
hsa-miR-126-3p	5340	0.00368487	0.00103192	0.000358919	0.0456352	AMICA1	chr11	0	na
hsa-miR-126-3p	5340	-0.00477798	0.00133836	0.000360123	0.045739	PLCL2	chr3	0	na
hsa-miR-126-3p	5340	-0.00417509	0.00117008	0.000362634	0.0459314	UPP1	chr7	0	na
hsa-miR-126-3p	5340	0.00371163	0.00104042	0.000363702	0.0460149	ND5	chrM	0	na
hsa-miR-126-3p	5340	0.00360319	0.0010105	0.00036602	0.0462068	NARS	chr18	0	na
hsa-miR-126-3p	5340	0.00461994	0.00129968	0.000381741	0.0474723	DOCK10	chr2	0	na
hsa-miR-126-3p	5340	0.00452305	0.00127555	0.000394578	0.0485042	MNDA	chr1	0	na
hsa-miR-126-3p	5340	-0.00334144	0.000942335	0.000394636	0.048509	ME2	chr18	0	na
hsa-miR-126-3p	5340	0.00358503	0.00101116	0.000395296	0.0485703	EIF3D	chr22	0	na
hsa-miR-126-3p	5340	-0.0059161	0.0016691	0.000396798	0.0486893	C18orf21	chr18	0	na
hsa-miR-126-3p	5340	0.00595338	0.00167993	0.000397786	0.0487662	NEIL3	chr4	0	na
hsa-miR-126-3p	5340	-0.00565519	0.00159696	0.000401715	0.04909	EIF2AK1	chr7	0	na
hsa-miR-126-3p	5340	0.00324075	0.000915691	0.000404893	0.0493165	PSMD6	chr3	0	na
hsa-miR-126-3p	5340	0.00480198	0.00135699	0.00040556	0.0493618	PSMC3	chr11	0	na
hsa-miR-126-3p	5340	0.00699564	0.00197905	0.000411511	0.0498591	SERTAD3	chr19	0	na
hsa-miR-183-3p	5283	0.0186632	0.00293635	2.25e-10	6.87e-07	RPS15A	chr16	0	na
hsa-miR-183-3p	5283	0.00833694	0.00135329	7.79e-10	1.95e-06	RPS23	chr5	0	144
hsa-miR-183-3p	5283	0.00720414	0.0012746	1.67e-08	2.45e-05	RPS6	chr9	0	na
hsa-miR-183-3p	5283	0.00991606	0.00175842	1.8e-08	2.61e-05	RPL30	chr8	0	na
hsa-miR-183-3p	5283	-0.00556561	0.000995921	2.41e-08	3.3e-05	SNRNP70	chr19	0	na
hsa-miR-183-3p	5283	0.0069704	0.00126792	4.03e-08	5e-05	PFDN5	chr12	0	na
hsa-miR-183-3p	5283	0.00837785	0.0016209	2.45e-07	0.000213	RPL11	chr1	0	na
hsa-miR-183-3p	5283	-0.0046302	0.000968684	1.8e-06	0.000996845	CYTH1	chr17	0	na
hsa-miR-183-3p	5283	0.00509097	0.00106997	2.01e-06	0.00108262	NDUFA1	chrX	0	na
hsa-miR-183-3p	5283	0.00536196	0.00113569	2.4e-06	0.00123767	COTL1	chr16	0	na
hsa-miR-183-3p	5283	0.00780201	0.00165786	2.59e-06	0.00130886	SELK	chr3	0	na
hsa-miR-183-3p	5283	0.00608189	0.00130436	3.2e-06	0.00154308	ADIPOR1	chr1	0	na
hsa-miR-183-3p	5283	-0.00625706	0.00134687	3.47e-06	0.00164311	SLC46A3	chr13	0	na
hsa-miR-183-3p	5283	0.00800194	0.00173281	3.97e-06	0.00181347	GYPC	chr2	0	na
hsa-miR-183-3p	5283	0.0084744	0.00183661	4.04e-06	0.00183748	CDC34	chr19	0	na
hsa-miR-183-3p	5283	0.00883304	0.00195042	6.06e-06	0.00249339	GUK1	chr1	0	na
hsa-miR-183-3p	5283	-0.00357285	0.000799373	8e-06	0.00307998	CD53	chr1	0	na
hsa-miR-183-3p	5283	0.00897271	0.00201338	8.5e-06	0.00322008	LOC142937	chr10	0	na
hsa-miR-183-3p	5283	0.00755243	0.00171255	1.05e-05	0.0037841	HIST1H4E	chr6	0	na
hsa-miR-183-3p	5283	0.0047459	0.00108541	1.25e-05	0.00429169	TKT	chr3	0	na
hsa-miR-183-3p	5283	0.00798723	0.00183826	1.42e-05	0.00470962	SLC25A39	chr17	0	145
hsa-miR-183-3p	5283	0.00566321	0.00130659	1.49e-05	0.00488233	CLTB	chr5	0	na
hsa-miR-183-3p	5283	-0.00327797	0.000764411	1.83e-05	0.00568277	CNOT1	chr16	0	na
hsa-miR-183-3p	5283	0.008339	0.00194544	1.85e-05	0.00571545	ATP5E	chr20	0	na
hsa-miR-183-3p	5283	0.00535117	0.00127623	2.8e-05	0.00772656	TOMM7	chr7	0	na
hsa-miR-183-3p	5283	0.00588679	0.00143288	4.05e-05	0.0100638	ATP5I	chr4	0	na
hsa-miR-183-3p	5283	0.00935647	0.00228255	4.21e-05	0.0103501	CDC26	chr9	0	na
hsa-miR-183-3p	5283	0.0096952	0.00237643	4.58e-05	0.0110039	HIST1H4C	chr6	0	na
hsa-miR-183-3p	5283	-0.00455118	0.00113012	5.73e-05	0.0128987	SRSF6	chr20	0	na
hsa-miR-183-3p	5283	-0.00325595	0.000814662	6.51e-05	0.0141318	AP1G2	chr14	0	na
hsa-miR-183-3p	5283	0.00685554	0.00171989	6.81e-05	0.0145844	SLAIN1	chr13	0	na
hsa-miR-183-3p	5283	0.00650741	0.00163398	6.91e-05	0.0147353	POLR3K	chr16	0	na
hsa-miR-183-3p	5283	0.0078785	0.00199468	7.93e-05	0.0162193	COX7B	chrX	0	na
hsa-miR-183-3p	5283	0.00560972	0.00142595	8.46e-05	0.0169972	RPL36AL	chr14	0	na
hsa-miR-183-3p	5283	-0.00352473	0.000901342	9.33e-05	0.0182023	FOXJ3	chr1	0	146
hsa-miR-183-3p	5283	0.00392558	0.00100567	9.6e-05	0.0185916	RPS29	chr14	0	na
hsa-miR-183-3p	5283	-0.00256795	0.000660861	0.000103271	0.0195479	SF1	chr11	0	na
hsa-miR-183-3p	5283	-0.00690303	0.00177813	0.000104796	0.0197602	MAP1LC3B	chr16	0	na
hsa-miR-183-3p	5283	0.00530852	0.00137303	0.000111848	0.0206901	C19orf22	chr19	0	na
hsa-miR-183-3p	5283	0.00369359	0.000957701	0.000116298	0.0212929	CORO1A	chr16	0	na
hsa-miR-183-3p	5283	0.0120003	0.00312272	0.000123023	0.0221416	RPL35	chr9	0	na
hsa-miR-183-3p	5283	0.00376193	0.000982382	0.00012996	0.0229891	KLC3	chr19	0	na
hsa-miR-183-3p	5283	0.00627109	0.0016385	0.000131054	0.0231025	ODC1	chr2	0	na
hsa-miR-183-3p	5283	0.00724058	0.00189616	0.000135795	0.0236864	NSUN3	chr3	0	na
hsa-miR-183-3p	5283	0.00410778	0.00108805	0.000161547	0.0266299	GRK5	chr10	0	na
hsa-miR-183-3p	5283	-0.00349382	0.000931019	0.000176846	0.0283075	UBE4A	chr11	0	na
hsa-miR-183-3p	5283	0.00367151	0.0009804	0.000182398	0.0289236	FAM20A	chr17	0	na
hsa-miR-183-3p	5283	0.00815493	0.00218249	0.000188569	0.0295614	TESC	chr12	0	na
hsa-miR-183-3p	5283	0.00644623	0.00172618	0.000190175	0.0297189	LCE1B	chr1	0	na
hsa-miR-183-3p	5283	0.00609814	0.00163434	0.00019256	0.0299938	SLC44A4	chr6	0	na
hsa-miR-183-3p	5283	-0.00416312	0.00112545	0.000218598	0.0326979	MTFMT	chr15	0	na
hsa-miR-183-3p	5283	0.00422602	0.00114303	0.000220224	0.0328578	MFSD2B	chr2	0	na
hsa-miR-183-3p	5283	0.00452424	0.00123696	0.00025715	0.0364894	SLC25A37	chr8	0	na
hsa-miR-183-3p	5283	-0.00339962	0.000932125	0.000267721	0.0375079	BUB3	chr10	0	na
hsa-miR-183-3p	5283	0.00703338	0.00193365	0.000278106	0.0384696	BCL2A1	chr15	0	na
hsa-miR-183-3p	5283	0.00541662	0.00149424	0.000291702	0.0397105	SH3BGRL3	chr1	0	na
hsa-miR-183-3p	5283	0.00360641	0.00101263	0.000372112	0.0466861	VWCE	chr11	0	na
hsa-miR-183-3p	5283	0.00582961	0.00164328	0.000392251	0.0483164	MPZL3	chr11	0	na
hsa-miR-20a-5p	5255	0.00562361	0.000904563	5.47e-10	1.43e-06	RAB2A	chr8	0	291
hsa-miR-20a-5p	5255	0.00504427	0.000964238	1.75e-07	0.000163167	COTL1	chr16	0	na
hsa-miR-20a-5p	5255	0.0039947	0.000816127	1.01e-06	0.000640189	CORO1A	chr16	0	na
hsa-miR-20a-5p	5255	0.00458801	0.000940299	1.1e-06	0.000679582	DAXX	chr6	0	na
hsa-miR-20a-5p	5255	0.00514532	0.00108132	2e-06	0.00108138	ZNF330	chr4	0	na
hsa-miR-20a-5p	5255	0.0092685	0.00195017	2.06e-06	0.00110325	CDC26	chr9	0	na
hsa-miR-20a-5p	5255	0.00909438	0.00196271	3.68e-06	0.00171418	PPBP	chr4	0	144
hsa-miR-20a-5p	5255	0.00579326	0.00127175	5.35e-06	0.00227606	SH3BGRL3	chr1	0	na
hsa-miR-20a-5p	5255	0.00393387	0.000876045	7.26e-06	0.002862	OAZ2	chr15	0	na
hsa-miR-20a-5p	5255	0.00426511	0.00095611	8.33e-06	0.00317571	CSF3R	chr1	0	142
hsa-miR-20a-5p	5255	0.00370791	0.000847154	1.23e-05	0.0042319	ARHGAP25	chr2	0	149
hsa-miR-20a-5p	5255	-0.00527304	0.00122228	1.63e-05	0.00521739	METTL9	chr16	0	147
hsa-miR-20a-5p	5255	0.00332778	0.000787491	2.42e-05	0.00696696	C7orf43	chr7	0	na
hsa-miR-20a-5p	5255	0.00517174	0.00124166	3.16e-05	0.0084146	RAB24	chr5	0	147
hsa-miR-20a-5p	5255	0.0108394	0.00266794	4.92e-05	0.011585	RPL35	chr9	0	na
hsa-miR-20a-5p	5255	0.00414029	0.00102221	5.19e-05	0.0120274	SYF2	chr1	0	na
hsa-miR-20a-5p	5255	0.00572889	0.00142029	5.57e-05	0.0126426	CXCL1	chr4	0	na
hsa-miR-20a-5p	5255	0.00424117	0.0010562	6.02e-05	0.0133643	MRFAP1L1	chr4	0	na
hsa-miR-20a-5p	5255	0.00612531	0.00153171	6.45e-05	0.0140411	TAGLN2	chr1	0	na
hsa-miR-20a-5p	5255	-0.00281854	0.000708376	7.02e-05	0.0149059	BCAS3	chr17	0	na
hsa-miR-20a-5p	5255	-0.00335053	0.000856846	9.34e-05	0.0182148	FIBP	chr11	0	na
hsa-miR-20a-5p	5255	0.00684594	0.00175639	9.83e-05	0.0188981		chr20	0	na
hsa-miR-20a-5p	5255	0.00303862	0.000789526	0.000120186	0.0217912	CHMP2A	chr19	0	na
hsa-miR-20a-5p	5255	-0.00563522	0.00147828	0.000139435	0.0241189	SRPRB	chr3	0	na
hsa-miR-20a-5p	5255	0.00461455	0.00121069	0.000139726	0.0241547	RPL36AL	chr14	0	na
hsa-miR-20a-5p	5255	0.00410609	0.00108645	0.000158988	0.0263389	RPS6	chr9	0	na
hsa-miR-20a-5p	5255	-0.00324764	0.000860439	0.000162184	0.0266931	AES	chr19	0	na
hsa-miR-20a-5p	5255	-0.00355294	0.00095025	0.000186778	0.0293786	SKP2	chr5	0	na
hsa-miR-20a-5p	5255	0.00336137	0.000902923	0.000199132	0.0306927	KLHDC3	chr6	0	na
hsa-miR-20a-5p	5255	0.00486429	0.00130745	0.000200964	0.0308797	PSMA2	chr7	0	141
hsa-miR-20a-5p	5255	0.00264657	0.000712035	0.000203798	0.0311834	RCSD1	chr1	0	na
hsa-miR-20a-5p	5255	0.00277742	0.000750211	0.000215969	0.0324117	ARPC1B	chr7	0	na
hsa-miR-20a-5p	5255	-0.00492086	0.00133062	0.000219385	0.0327771	TNFSF8	chr9	0	141
hsa-miR-20a-5p	5255	0.00393014	0.0010641	0.000223559	0.0331948	FAM50A	chrX	0	na
hsa-miR-20a-5p	5255	0.00297847	0.000809445	0.000235922	0.0344297	PAIP2	chr5	0	na
hsa-miR-20a-5p	5255	-0.00272922	0.000742357	0.000238907	0.0347188	GATAD2A	chr19	0	na
hsa-miR-20a-5p	5255	0.00551517	0.00150156	0.000242158	0.035042	RPL30	chr8	0	na
hsa-miR-20a-5p	5255	0.00295083	0.000804891	0.00024871	0.0356597	YIPF3	chr6	0	160
hsa-miR-20a-5p	5255	-0.00268168	0.000732731	0.000254874	0.0362652	TRPC4AP	chr20	0	na
hsa-miR-20a-5p	5255	0.00331615	0.000910828	0.00027443	0.0381323	LUC7L2	chr7	0	304
hsa-miR-20a-5p	5255	0.00276777	0.000760903	0.000277991	0.0384626	SLC15A3	chr11	0	na
hsa-miR-20a-5p	5255	0.0055868	0.00153601	0.000278262	0.0384836	C6orf48	chr6	0	147
hsa-miR-20a-5p	5255	0.00336635	0.000933121	0.000311918	0.0415171	HNRNPH3	chr10	0	144
hsa-miR-20a-5p	5255	-0.00317921	0.000883543	0.000323343	0.0425603	STX16	chr20	0	na
hsa-miR-20a-5p	5255	0.00359268	0.00100093	0.000334576	0.0435546	DYNC1LI1	chr3	0	na
hsa-miR-20a-5p	5255	0.00525374	0.00146502	0.00033871	0.0439298	GYPC	chr2	0	na
hsa-miR-20a-5p	5255	0.00585421	0.00163462	0.000344901	0.04446	BCL2A1	chr15	0	na
hsa-miR-20a-5p	5255	0.00716652	0.00200814	0.00036195	0.0458783	HIST1H4C	chr6	0	na
hsa-miR-20a-5p	5255	0.00829509	0.0023253	0.000363903	0.0460283	TEX9	chr15	0	na
hsa-miR-20a-5p	5255	-0.00323727	0.000910473	0.000380485	0.0473793	FBXO34	chr14	0	149
hsa-miR-20a-5p	5255	0.00638565	0.00180269	0.000400135	0.0489537	FAM174A	chr5	0	na
hsa-miR-25-5p	5188	0.018788	0.00230539	4.55e-16	1e-11	TMEM56	chr1	0	na
hsa-miR-25-5p	5188	0.0146435	0.00207854	2.1e-12	1.34e-08	HIST1H4E	chr6	0	na
hsa-miR-25-5p	5188	0.0150846	0.00225015	2.25e-11	9.85e-08	NUP62CL	chrX	0	na
hsa-miR-25-5p	5188	0.0117005	0.00178816	6.6e-11	2.46e-07	ANP32E	chr1	0	na
hsa-miR-25-5p	5188	0.00783939	0.00127233	7.76e-10	1.94e-06	C15orf39	chr15	0	na
hsa-miR-25-5p	5188	0.0155882	0.00258247	1.69e-09	3.78e-06	FAM174A	chr5	0	na
hsa-miR-25-5p	5188	0.00805246	0.00136744	4.14e-09	7.84e-06	CSF2RB	chr22	0	na
hsa-miR-25-5p	5188	0.0102635	0.00178632	9.69e-09	1.59e-05	RAB24	chr5	0	na
hsa-miR-25-5p	5188	0.0129353	0.00226555	1.2e-08	1.87e-05		chr6	0	na
hsa-miR-25-5p	5188	0.00616133	0.00113388	5.77e-08	6.7e-05	C7orf43	chr7	0	na
hsa-miR-25-5p	5188	-0.0073488	0.00135327	5.88e-08	6.81e-05	UBL7	chr15	0	na
hsa-miR-25-5p	5188	0.01621	0.00299443	6.47e-08	7.36e-05	HIST1H2AE	chr6	0	na
hsa-miR-25-5p	5188	0.0103025	0.00195949	1.52e-07	0.000145354	H2AFZ	chr4	0	na
hsa-miR-25-5p	5188	-0.00873156	0.00168348	2.22e-07	0.00019737	EIF3K	chr19	0	na
hsa-miR-25-5p	5188	0.00612291	0.00118813	2.65e-07	0.00022694	CMTM6	chr3	0	144
hsa-miR-25-5p	5188	-0.0129069	0.0025347	3.67e-07	0.000293579	SPTB	chr14	0	na
hsa-miR-25-5p	5188	-0.00634232	0.00125808	4.78e-07	0.000359229	OXA1L	chr14	0	na
hsa-miR-25-5p	5188	-0.00536808	0.00108114	7.08e-07	0.000486052	ENTPD4	chr8	0	141
hsa-miR-25-5p	5188	0.00899242	0.00183869	1.04e-06	0.00065143	TTC35	chr8	0	na
hsa-miR-25-5p	5188	0.00730856	0.00150879	1.31e-06	0.000781331	UBE2B	chr5	0	na
hsa-miR-25-5p	5188	0.00725502	0.00151359	1.69e-06	0.000947986	MRFAP1L1	chr4	0	na
hsa-miR-25-5p	5188	0.018393	0.00385835	1.92e-06	0.0010491	HIST1H4B	chr6	0	na
hsa-miR-25-5p	5188	-0.00848517	0.00178837	2.15e-06	0.00113636	CPT1A	chr11	0	na
hsa-miR-25-5p	5188	-0.00897501	0.00190361	2.48e-06	0.00126934	C3orf10	chr3	0	na
hsa-miR-25-5p	5188	-0.00951421	0.00201948	2.53e-06	0.00128559	UBE2O	chr17	0	143
hsa-miR-25-5p	5188	0.0104537	0.00222062	2.57e-06	0.00130294	ALS2CR12	chr2	0	na
hsa-miR-25-5p	5188	-0.00765925	0.00164221	3.18e-06	0.00153652	XPO7	chr8	0	na
hsa-miR-25-5p	5188	0.00505691	0.0010889	3.5e-06	0.00165262	UBAP2	chr9	0	na
hsa-miR-25-5p	5188	-0.00822059	0.00177334	3.65e-06	0.00170119	PLBD1	chr12	0	na
hsa-miR-25-5p	5188	0.00703518	0.00152097	3.83e-06	0.00176391	ACADM	chr1	0	na
hsa-miR-25-5p	5188	-0.00349537	0.000756165	3.88e-06	0.00178416	CEP250	chr20	0	na
hsa-miR-25-5p	5188	-0.00586108	0.00127543	4.42e-06	0.00197002	NDUFS3	chr11	0	na
hsa-miR-25-5p	5188	-0.00548461	0.00119747	4.76e-06	0.00208232	RPN2	chr20	0	na
hsa-miR-25-5p	5188	0.0101927	0.00223669	5.31e-06	0.00226241	ARL15	chr5	0	na
hsa-miR-25-5p	5188	-0.00720373	0.00160185	7.04e-06	0.00279482	CST3	chr20	0	na
hsa-miR-25-5p	5188	0.011245	0.00250428	7.27e-06	0.00286375		chr20	0	na
hsa-miR-25-5p	5188	0.011024	0.00246576	7.96e-06	0.00306723	HIST1H4H	chr6	0	na
hsa-miR-25-5p	5188	0.00753908	0.0016886	8.19e-06	0.00313185	SLC25A36	chr3	0	na
hsa-miR-25-5p	5188	0.00481452	0.00107962	8.39e-06	0.00319209	PTPN6	chr12	0	146
hsa-miR-25-5p	5188	0.00513802	0.00115218	8.39e-06	0.00319261	TNFAIP2	chr14	0	na
hsa-miR-25-5p	5188	-0.00699855	0.00157024	8.49e-06	0.00321632	CARM1	chr19	0	na
hsa-miR-25-5p	5188	0.00663949	0.00149231	8.8e-06	0.00330367	RPGR	chrX	0	na
hsa-miR-25-5p	5188	0.00752802	0.00170743	1.06e-05	0.00379955	MYLIP	chr6	0	na
hsa-miR-25-5p	5188	-0.00545016	0.00123833	1.1e-05	0.00390432	AES	chr19	0	na
hsa-miR-25-5p	5188	-0.00587069	0.00133628	1.14e-05	0.00401326	VPS72	chr1	0	na
hsa-miR-25-5p	5188	-0.00691181	0.00157948	1.23e-05	0.00424725	SECISBP2	chr9	0	na
hsa-miR-25-5p	5188	0.00857101	0.00195877	1.23e-05	0.0042515	RGS18	chr1	0	na
hsa-miR-25-5p	5188	0.00563787	0.00128854	1.24e-05	0.00425519	SERINC1	chr6	0	na
hsa-miR-25-5p	5188	0.00538748	0.00123186	1.25e-05	0.00428294	CCNG2	chr4	0	145
hsa-miR-25-5p	5188	-0.0101094	0.00231694	1.31e-05	0.00442768	LOC100128751	chr1	0	na
hsa-miR-25-5p	5188	-0.00807218	0.00185132	1.32e-05	0.00447613	AP3S2	chr15	0	287
hsa-miR-25-5p	5188	-0.00892729	0.00205724	1.46e-05	0.00479871	P2RX7	chr12	0	144
hsa-miR-25-5p	5188	-0.00566456	0.00130596	1.47e-05	0.00483243	ICAM2	chr17	0	na
hsa-miR-25-5p	5188	-0.0047142	0.00109034	1.56e-05	0.0050564	LAMP1	chr13	0	na
hsa-miR-25-5p	5188	-0.00793584	0.00183759	1.6e-05	0.00514138	C3orf10	chr3	0	na
hsa-miR-25-5p	5188	-0.00626647	0.00145663	1.72e-05	0.00543394	ZDHHC7	chr16	0	na
hsa-miR-25-5p	5188	0.00692049	0.00160883	1.73e-05	0.00544309	TAF15	chr17	0	na
hsa-miR-25-5p	5188	-0.00848723	0.00197499	1.76e-05	0.00551977	NSMCE1	chr16	0	na
hsa-miR-25-5p	5188	0.00660407	0.00154263	1.89e-05	0.00582169	SOD2	chr6	0	na
hsa-miR-25-5p	5188	0.0094865	0.00222447	2.04e-05	0.00613487	ADAM9	chr8	0	na
hsa-miR-25-5p	5188	0.00448857	0.00105881	2.28e-05	0.00667577	HNRNPM	chr19	0	na
hsa-miR-25-5p	5188	-0.00488686	0.00115327	2.3e-05	0.00671648	G3BP1	chr5	0	na
hsa-miR-25-5p	5188	-0.00577952	0.00136514	2.34e-05	0.00679299	CFL1	chr11	0	na
hsa-miR-25-5p	5188	0.0116336	0.00275865	2.52e-05	0.00716932	TIPIN	chr15	0	na
hsa-miR-25-5p	5188	0.0125629	0.00298532	2.62e-05	0.00737942	HIST1H4I	chr6	0	na
hsa-miR-25-5p	5188	0.00411637	0.000979409	2.68e-05	0.00749835	MKLN1	chr7	0	na
hsa-miR-25-5p	5188	0.00686914	0.00164193	2.92e-05	0.00796028	CDC42SE2	chr5	0	140
hsa-miR-25-5p	5188	-0.00886179	0.00211883	2.93e-05	0.00798946	ASCC2	chr22	0	na
hsa-miR-25-5p	5188	0.00640442	0.00153455	3.05e-05	0.00820643	EZH2	chr7	0	na
hsa-miR-25-5p	5188	-0.00623135	0.00150316	3.45e-05	0.00897277	PTP4A2	chr1	0	na
hsa-miR-25-5p	5188	0.00520655	0.00126686	4.02e-05	0.0100234	RICTOR	chr5	0	na
[truncated: 900 more rows]

## Sheet: S6a
Supplemental Table 6a. miRNA-mRNA coExpression analysis for negatively expressed miRNAs with FDR < 0.05
miRNA Annotation	miRNA-mRNA coExpression
								Total_targets	miranda
miRNA	Sample Size	Beta	SE	p-value	FDR	Gene Symbol	seqname	Total_targets	miranda
miR-126-5p	3982	-0.00373773	0.000925695	5.5e-05	0.0125254	ZBTB20	chr3	22	895
miR-126-5p	3982	0.0036156	0.000706574	3.25e-07	0.000267543	BRCA2	chr13	12	734
miR-126-5p	3982	-0.00329252	0.000830121	7.43e-05	0.0154933	LPP	chr3	12	739
miR-491-5p	1872	-0.0104611	0.00270777	0.000115762	0.021218	STX1B	chr16	12	298
miR-1249	417	0.0197556	0.00538834	0.000282885	0.0389062	RBM33	chr7	11	na
miR-126-5p	3982	0.00625918	0.00127695	9.89e-07	0.00062835	MPP6	chr7	11	286
miR-126-5p	3982	-0.00409318	0.00109482	0.000187618	0.0294638	LRRC8C	chr1	10	575
miR-126-5p	3982	0.00287232	0.000737714	0.000100431	0.0191699	CHD9	chr16	9	281
miR-126-5p	3982	0.00611505	0.000948553	1.28e-10	4.3e-07	KIF14	chr1	8	287
miR-126-5p	3982	-0.00307009	0.000789568	0.000102612	0.0194628	TNPO1	chr5	8	148
miR-126-5p	3982	0.00666186	0.000956792	3.9e-12	2.3e-08	KIF20B	chr10	8	140
miR-126-5p	3982	-0.00384823	0.000830881	3.75e-06	0.00173768	SCAMP1	chr5	8	311
miR-193b-3p	5278	-0.00710762	0.00117566	1.59e-09	3.59e-06	SYNE1	chr6	8	291
miR-193b-3p	5278	-0.00925662	0.00119105	9.25e-15	1.32e-10	AGAP1	chr2	8	295
miR-193b-3p	5278	-0.00263298	0.000514307	3.17e-07	0.000262354	ABCA2	chr9	8	445
miR-1249	417	0.0314314	0.00802679	0.000107679	0.020129	CPEB2	chr4	7	na
miR-126-5p	3982	-0.00251773	0.000520727	1.38e-06	0.000814029	MAP3K7	chr6	7	145
miR-126-5p	3982	0.00513282	0.00090317	1.42e-08	2.15e-05	ANKRD26	chr10	7	291
miR-126-5p	3982	-0.00161085	0.000446376	0.000311525	0.0414842	ZMYM6	chr1	7	166
miR-126-5p	3982	0.00674415	0.000975617	5.53e-12	3.08e-08	ATAD5	chr17	7	865
miR-543	4816	0.00420585	0.00110356	0.000140051	0.024191	ST8SIA4	chr5	7	na
miR-1249	417	-0.0170504	0.00477598	0.000405084	0.0493273	DPP9	chr19	6	na
miR-1249	417	0.0195294	0.00536132	0.000309253	0.0413066	GIGYF2	chr2	6	na
miR-126-5p	3982	0.00568466	0.00144233	8.24e-05	0.0166824	RAB23	chr6	6	140
miR-193b-3p	5278	-0.00331116	0.000773904	1.92e-05	0.00586809	RAP1GAP2	chr17	6	142
miR-193b-3p	5278	0.00691006	0.00102523	1.75e-11	8.07e-08	KLHL3	chr5	6	na
miR-193b-3p	5278	-0.00409086	0.000824957	7.31e-07	0.000497527	NFATC3	chr16	6	142
miR-126-5p	3982	0.00335303	0.000872935	0.000124415	0.022319	ABHD2	chr15	5	159
miR-126-5p	3982	0.00475975	0.000947955	5.37e-07	0.000392607	C14orf106	chr14	5	293
miR-126-5p	3982	-0.00513358	0.00090484	1.5e-08	2.25e-05	UHMK1	chr1	5	282
miR-126-5p	3982	-0.0043975	0.00101483	1.51e-05	0.00491923	AHR	chr7	5	146
miR-126-5p	3982	0.00514385	0.000931418	3.56e-08	4.53e-05	CENPE	chr4	5	143
miR-126-5p	3982	0.00348074	0.000937739	0.000208604	0.0316677	GOSR1	chr17	5	305
miR-126-5p	3982	0.00412726	0.00102206	5.49e-05	0.012508	WDHD1	chr14	5	140
miR-126-5p	3982	0.0037826	0.000855192	9.99e-06	0.00363524	CENPF	chr1	5	143
miR-126-5p	3982	0.00390547	0.000955901	4.48e-05	0.0108415	EEA1	chr12	5	298
miR-126-5p	3982	0.0073521	0.00103409	1.37e-12	9.43e-09	CASC5	chr15	5	442
miR-126-5p	3982	0.00647199	0.00108561	2.72e-09	5.57e-06	BRIP1	chr17	5	303
miR-126-5p	3982	-0.00216492	0.000585994	0.000223378	0.0331801	RAB3GAP2	chr1	5	150
miR-149-5p	531	-0.0223811	0.00555289	6.48e-05	0.0140858	ATHL1	chr11	5	157
miR-193b-3p	5278	-0.00324409	0.00090592	0.000345405	0.0445059	SND1	chr7	5	na
miR-193b-3p	5278	0.00454921	0.0012043	0.000160198	0.0264715	IGF1R	chr15	5	294
miR-193b-3p	5278	-0.0033268	0.000809843	4.05e-05	0.0100768	DCAF8	chr1	5	440
miR-193b-3p	5278	0.0118023	0.00176174	2.32e-11	1.01e-07	GPRASP1	chrX	5	612
miR-193b-3p	5278	0.00824096	0.00114838	8.17e-13	6.11e-09	CNKSR2	chrX	5	na
miR-193b-3p	5278	0.00432593	0.000814696	1.14e-07	0.00011613	FLNB	chr3	5	299
miR-193b-3p	5278	-0.00490747	0.00105175	3.15e-06	0.00152415	FLNA	chrX	5	445
miR-193b-3p	5278	-0.00595463	0.00101497	4.72e-09	8.76e-06	GRLF1	chr19	5	296
miR-193b-3p	5278	-0.00528899	0.00110089	1.6e-06	0.000908895	RHOU	chr1	5	160
miR-193b-3p	5278	0.00379632	0.000949467	6.47e-05	0.0140688	MKL2	chr16	5	140
miR-491-5p	1872	0.00615371	0.00149851	4.19e-05	0.0103215	FAM168B	chr2	5	na
miR-99b-3p	741	-0.00547895	0.00144869	0.000169143	0.0274465	MAST4	chr5	5	152
miR-1249	417	-0.0556697	0.00963542	1.63e-08	2.41e-05	C15orf37	chr15	4	na
miR-1249	417	-0.0435334	0.0119794	0.00031939	0.042196	PBX2	chr6	4	na
miR-1249	417	0.0297397	0.00826185	0.000363049	0.0459636	APH1A	chr1	4	na
miR-1249	417	0.0380766	0.0092779	5.02e-05	0.0117585	FHL1	chrX	4	na
miR-126-5p	3982	0.0037999	0.000707765	8.38e-08	9.09e-05	SMC4	chr3	4	287
miR-126-5p	3982	-0.00231771	0.000649627	0.000364348	0.0460653	MLL3	chr7	4	430
miR-126-5p	3982	-0.00327648	0.000721612	5.78e-06	0.00240762	KLF3	chr4	4	na
miR-126-5p	3982	-0.00273911	0.00072867	0.000173037	0.027898	APPL1	chr3	4	144
miR-126-5p	3982	-0.00361385	0.000738741	1.04e-06	0.000652964	XPR1	chr1	4	147
miR-126-5p	3982	0.00218923	0.000582853	0.000175116	0.0281179	UBXN4	chr2	4	294
miR-126-5p	3982	0.00447556	0.000875946	3.39e-07	0.000275852	BRCA1	chr17	4	297
miR-126-5p	3982	0.00333919	0.000636477	1.63e-07	0.000154294	N4BP2L2	chr13	4	140
miR-126-5p	3982	-0.00403753	0.000855955	2.48e-06	0.00126646	TAPT1	chr4	4	147
miR-126-5p	3982	0.00506611	0.00106851	2.2e-06	0.00115727	STIL	chr1	4	297
miR-126-5p	3982	0.00381908	0.000937665	4.73e-05	0.0112723	MLH3	chr14	4	289
miR-126-5p	3982	0.00283032	0.00075947	0.000196726	0.0304313	SLAIN2	chr4	4	144
miR-126-5p	3982	0.00570187	0.00095567	2.64e-09	5.45e-06	TOP2A	chr17	4	141
miR-126-5p	3982	-0.00259682	0.000727404	0.000361268	0.045822	SLC38A1	chr12	4	na
miR-126-5p	3982	0.00495617	0.00075807	7.04e-11	2.59e-07	ATAD2	chr8	4	311
miR-126-5p	3982	0.00712931	0.001172	1.29e-09	3.01e-06	KIF15	chr3	4	na
miR-126-5p	3982	0.00458787	0.000820675	2.42e-08	3.31e-05	CEP135	chr4	4	150
miR-1276	624	0.0138893	0.00376899	0.000250411	0.035826	HTR1D	chr1	4	155
miR-193b-3p	5278	-0.0115614	0.00167625	5.93e-12	3.25e-08	GPR56	chr16	4	289
miR-193b-3p	5278	0.0119416	0.00137002	3.8e-18	1.42e-13	PRKCA	chr17	4	145
miR-193b-3p	5278	-0.0100212	0.00118223	2.98e-17	9.2e-13	ATP2B4	chr1	4	160
miR-193b-3p	5278	-0.00267502	0.000714316	0.000182427	0.0289254	FYCO1	chr3	4	na
miR-193b-3p	5278	-0.00459368	0.00116593	8.26e-05	0.0166971	CAPRIN2	chr12	4	280
miR-193b-3p	5278	-0.00590614	0.00131562	7.3e-06	0.00287249	PHACTR2	chr6	4	na
miR-193b-3p	5278	-0.00595772	0.000937579	2.27e-10	6.93e-07	ITGAL	chr16	4	142
miR-193b-3p	5278	-0.0173223	0.00203383	2.11e-17	6.87e-13	C1orf21	chr1	4	441
miR-193b-3p	5278	0.00927943	0.00158193	4.74e-09	8.8e-06	MLLT3	chr9	4	na
miR-193b-3p	5278	0.00667096	0.000971241	7.25e-12	3.83e-08	ATM	chr11	4	140
miR-193b-3p	5278	0.00772278	0.00127644	1.55e-09	3.51e-06	LDLRAP1	chr1	4	142
miR-193b-3p	5278	0.0055416	0.00104579	1.21e-07	0.000121673	SPTBN1	chr2	4	142
miR-193b-3p	5278	-0.00580149	0.000986535	4.34e-09	8.15e-06	DLG3	chrX	4	288
miR-193b-3p	5278	0.00379093	0.00100544	0.000164771	0.0269749	2017-09-06	chrX	4	298
miR-193b-3p	5278	-0.00323209	0.000907266	0.000370689	0.046568	YY1AP1	chr1	4	433
miR-193b-3p	5278	-0.00316984	0.000844797	0.000177201	0.02834	MAN1A2	chr1	4	142
miR-193b-3p	5278	-0.00407675	0.000969026	2.63e-05	0.00740016	MARK3	chr14	4	140
miR-193b-3p	5278	-0.00421015	0.00104076	5.3e-05	0.012205	OTUD7B	chr1	4	291
miR-193b-3p	5278	0.00515252	0.00117601	1.2e-05	0.00417215	RNF144A	chr2	4	570
miR-193b-3p	5278	-0.0161676	0.00185799	4.32e-18	1.56e-13	TGFBR3	chr1	4	151
miR-491-5p	1872	0.0055738	0.00141871	8.86e-05	0.0175657	FOXJ3	chr1	4	162
miR-491-5p	1872	-0.00560461	0.00136132	4.01e-05	0.0100039	GSK3B	chr3	4	145
miR-543	4816	0.00575686	0.00151916	0.000152813	0.0256343	TRIM23	chr5	4	140
miR-543	4816	0.00674536	0.00170851	7.99e-05	0.0163141	RGS18	chr1	4	148
miR-1249	417	0.0487482	0.0129199	0.0001883	0.0295336	CDK14	chr7	3	na
miR-1249	417	0.0203225	0.00481923	3.13e-05	0.0083585	JAG1	chr20	3	na
miR-1249	417	0.0352781	0.00873795	6.6e-05	0.0142664	C2orf34	chr2	3	na
miR-126-5p	3982	0.00483753	0.00095535	4.3e-07	0.000331393	KIF23	chr15	3	289
miR-126-5p	3982	0.00246708	0.000584753	2.51e-05	0.00715524	SETD2	chr3	3	156
miR-126-5p	3982	-0.00251666	0.000705105	0.000362359	0.045911	CNOT4	chr7	3	140
miR-126-5p	3982	-0.0022171	0.000475759	3.26e-06	0.00156801	TRRAP	chr7	3	na
miR-126-5p	3982	0.0044118	0.00110856	7.02e-05	0.0149153	MELK	chr9	3	145
miR-126-5p	3982	0.00565245	0.00121515	3.4e-06	0.00161531	TFDP2	chr3	3	151
miR-126-5p	3982	-0.00431293	0.000969962	8.97e-06	0.00335244	WNK1	chr12	3	285
miR-126-5p	3982	0.00453398	0.00123271	0.000238153	0.0346509	CASP1	chr11	3	na
miR-126-5p	3982	0.00510539	0.000820692	5.46e-10	1.43e-06	STRN3	chr14	3	146
miR-126-5p	3982	-0.00223022	0.000626832	0.000378221	0.0471896	SETD5	chr3	3	147
miR-126-5p	3982	0.00323046	0.000905742	0.000365892	0.0461931	EZH2	chr7	3	na
miR-126-5p	3982	-0.00189664	0.00046703	4.98e-05	0.0116943	CLASP1	chr2	3	140
miR-126-5p	3982	0.00697506	0.00115414	1.65e-09	3.69e-06	C1orf26	chr1	3	572
miR-126-5p	3982	-0.00285908	0.000721255	7.5e-05	0.0155937	ATP6V1A	chr3	3	157
miR-126-5p	3982	-0.00279073	0.000770215	0.000294533	0.0399734	HMBOX1	chr8	3	140
miR-126-5p	3982	-0.00288987	0.000722656	6.48e-05	0.0140868	ICK	chr6	3	299
miR-126-5p	3982	0.00607269	0.00133374	5.45e-06	0.00230394	C17orf57	chr17	3	147
miR-126-5p	3982	-0.0034113	0.000855982	6.86e-05	0.0146619	MGAT5	chr2	3	145
miR-126-5p	3982	0.0049024	0.00127539	0.000123046	0.0221448	DTL	chr1	3	140
miR-126-5p	3982	-0.00346254	0.00096806	0.00035205	0.0450565	RUNX2	chr6	3	322
miR-1276	624	0.00958077	0.00255349	0.000193392	0.0300809	RBM24	chr6	3	141
miR-1276	624	0.00507746	0.00141444	0.000359596	0.0456864	PLEKHA6	chr1	3	152
miR-149-5p	531	0.0181413	0.00488212	0.000226556	0.0334991	DACH1	chr13	3	152
miR-149-5p	531	-0.0232174	0.00597265	0.000115759	0.0212183	RIC3	chr11	3	140
miR-193b-3p	5278	-0.00587501	0.00130723	7.13e-06	0.00282316	IKZF3	chr17	3	143
miR-193b-3p	5278	-0.00369641	0.000849938	1.39e-05	0.00464367	ATXN1	chr6	3	144
miR-193b-3p	5278	0.00906795	0.00193933	3e-06	0.00146969	CDCA7L	chr7	3	145
miR-193b-3p	5278	-0.0109323	0.00144364	4.3e-14	4.84e-10	USP28	chr11	3	454
miR-193b-3p	5278	0.0136126	0.00192229	1.62e-12	1.08e-08	TSHZ2	chr20	3	na
miR-193b-3p	5278	0.00546455	0.00121983	7.63e-06	0.00297218	SCAI	chr9	3	na
miR-193b-3p	5278	0.0040327	0.000877628	4.43e-06	0.00197177	MYCBP2	chr13	3	155
miR-193b-3p	5278	-0.00635984	0.00128925	8.35e-07	0.000551186	GLT25D2	chr1	3	141
miR-193b-3p	5278	0.00679973	0.00162599	2.94e-05	0.00800035	CHML	chr1	3	na
miR-193b-3p	5278	-0.00385957	0.000850964	5.87e-06	0.00243573	GBA2	chr9	3	607
miR-193b-3p	5278	-0.00716819	0.00141889	4.52e-07	0.000344204	BHLHE40	chr3	3	na
miR-193b-3p	5278	0.00631388	0.00165081	0.000132446	0.0232767	LRRC16A	chr6	3	140
miR-193b-3p	5278	0.0019813	0.000543834	0.000271884	0.0379003	LTBP3	chr11	3	299
miR-193b-3p	5278	-0.00926335	0.00135377	8.67e-12	4.45e-08	KIF21A	chr12	3	144
miR-193b-3p	5278	0.00601215	0.00113564	1.25e-07	0.000124293	FAIM3	chr1	3	na
miR-193b-3p	5278	-0.00383286	0.000821448	3.15e-06	0.0015242	GPR114	chr16	3	na
miR-193b-3p	5278	0.00582905	0.00134921	1.59e-05	0.00511096	TTC3	chr21	3	na
miR-193b-3p	5278	-0.00722589	0.000909963	2.44e-15	4.16e-11	CACNA2D2	chr3	3	309
miR-193b-3p	5278	0.00471382	0.0012695	0.000206856	0.0314784	COL19A1	chr6	3	na
miR-193b-3p	5278	0.00542787	0.001028	1.34e-07	0.000131864	SNX9	chr6	3	140
miR-193b-3p	5278	-0.00809514	0.00136361	3.1e-09	6.17e-06	CD8A	chr2	3	na
miR-193b-3p	5278	0.00517458	0.00102173	4.23e-07	0.000327378	NIPAL3	chr1	3	na
miR-193b-3p	5278	0.00544746	0.00146027	0.000193164	0.0300589	HOOK1	chr1	3	152
miR-193b-3p	5278	-0.00818751	0.00121169	1.56e-11	7.26e-08	RORA	chr15	3	143
miR-193b-3p	5278	-0.00422856	0.000901986	2.83e-06	0.00140242	ZNF365	chr10	3	304
miR-193b-3p	5278	0.0114982	0.00126407	1.3e-19	7.01e-15	BACH2	chr6	3	147
miR-193b-3p	5278	-0.00441864	0.000638109	4.9e-12	2.77e-08	KIAA0182	chr16	3	150
miR-193b-3p	5278	-0.00355565	0.000805828	1.04e-05	0.00375545	GLB1L2	chr11	3	na
miR-193b-3p	5278	-0.00587131	0.00165474	0.000391314	0.0482316	RNF10	chr12	3	na
miR-193b-3p	5278	-0.00595783	0.00141927	2.74e-05	0.00761068	PTPRM	chr18	3	299
miR-193b-3p	5278	0.0038267	0.000997887	0.000127143	0.0226431	ZZZ3	chr1	3	na
miR-193b-3p	5278	0.00520796	0.000922711	1.75e-08	2.55e-05	CRTC3	chr15	3	151
miR-193b-3p	5278	0.00809026	0.00114565	1.86e-12	1.2e-08	SORCS3	chr10	3	na
miR-193b-3p	5278	0.00995463	0.001732	9.57e-09	1.57e-05	LRP6	chr12	3	140
miR-193b-3p	5278	0.00507894	0.0011758	1.59e-05	0.00512296	RASGRF2	chr5	3	140
miR-193b-3p	5278	0.00425861	0.00112198	0.000148936	0.0251997	TAPT1	chr4	3	158
miR-193b-3p	5278	-0.00801979	0.00170491	2.62e-06	0.00131972	SLFN13	chr17	3	144
miR-193b-3p	5278	-0.00375475	0.00101309	0.000212541	0.0320534	VAV3	chr1	3	293
miR-193b-3p	5278	-0.00376763	0.000945459	6.84e-05	0.0146315	CREB3L2	chr7	3	na
miR-193b-3p	5278	0.00298763	0.000819515	0.000269355	0.0376703	PLCG1	chr20	3	na
miR-193b-3p	5278	-0.00841485	0.00142273	3.54e-09	6.88e-06	GK5	chr3	3	na
miR-193b-3p	5278	0.00576815	0.00110811	2.01e-07	0.000182501	CDK6	chr7	3	141
miR-491-5p	1872	-0.00672989	0.00187464	0.000339512	0.0439913	ZNF70	chr22	3	na
miR-491-5p	1872	0.00471274	0.00131965	0.000364584	0.0460843	EGLN2	chr19	3	140
miR-491-5p	1872	-0.00489352	0.00138134	0.000406214	0.0494177	CPSF6	chr12	3	na
miR-491-5p	1872	-0.00695006	0.00167116	3.35e-05	0.00879218	COX6B1	chr19	3	140
miR-491-5p	1872	0.0051939	0.00136348	0.000143988	0.0246293	NF1	chr17	3	291
miR-543	4816	0.00369784	0.000972522	0.000145143	0.0247709	PKN2	chr1	3	na
miR-1249	417	0.0226672	0.00623044	0.000314506	0.0417548	MGAT4B	chr5	2	na
miR-126-5p	3982	0.00344664	0.000833992	3.66e-05	0.00937062	METT11D1	chr14	2	140
miR-126-5p	3982	-0.00342513	0.000755699	6.01e-06	0.00247603	TMEM184C	chr4	2	na
miR-126-5p	3982	0.00718716	0.00128376	2.31e-08	3.2e-05	AKAP7	chr6	2	na
miR-126-5p	3982	-0.00264423	0.000637388	3.42e-05	0.0089184	KPNA1	chr3	2	na
miR-126-5p	3982	0.00382313	0.000845586	6.33e-06	0.00257759	BUB1B	chr15	2	286
miR-126-5p	3982	0.00512167	0.00119342	1.82e-05	0.00564792	NEIL3	chr4	2	na
miR-126-5p	3982	0.00319493	0.000743036	1.75e-05	0.00549505	RUFY2	chr10	2	141
miR-126-5p	3982	-0.00323891	0.000634192	3.43e-07	0.000278451	HIPK1	chr1	2	na
miR-126-5p	3982	0.00510649	0.00106124	1.55e-06	0.000889543	C15orf37	chr15	2	158
miR-126-5p	3982	0.0076602	0.000898807	2.19e-17	7.03e-13	CSPP1	chr8	2	140
miR-126-5p	3982	-0.00310879	0.000878483	0.000406588	0.0494445	GPRIN3	chr4	2	140
miR-126-5p	3982	0.00366625	0.000861934	2.15e-05	0.00638933	SIAH1	chr16	2	na
miR-126-5p	3982	0.00541842	0.00105295	2.79e-07	0.000235743	KIF11	chr10	2	282
miR-126-5p	3982	0.00530175	0.00133163	6.98e-05	0.0148381	ZBTB34	chr9	2	299
miR-126-5p	3982	0.00437509	0.000638933	8.69e-12	4.45e-08	UBAP2	chr9	2	288
miR-126-5p	3982	0.00277031	0.000581025	1.93e-06	0.00105152	CCAR1	chr10	2	na
miR-126-5p	3982	0.00406313	0.00083672	1.24e-06	0.000750916	ANLN	chr7	2	148
miR-126-5p	3982	0.00983166	0.00120667	4.93e-16	1.08e-11	CNTLN	chr9	2	147
miR-126-5p	3982	-0.00305957	0.000724373	2.46e-05	0.00704344	LGALS8	chr1	2	142
miR-126-5p	3982	-0.00180123	0.000465006	0.000109	0.0203014	PUM2	chr2	2	na
miR-126-5p	3982	0.0040827	0.000842802	1.32e-06	0.000785176	APLF	chr2	2	285
miR-126-5p	3982	-0.00303475	0.000824118	0.00023414	0.0342563	DPYSL2	chr8	2	na
miR-126-5p	3982	0.00202669	0.000539188	0.000173228	0.027912	PPP6R3	chr11	2	155
miR-126-5p	3982	0.00816215	0.00123561	4.48e-11	1.78e-07	DLGAP5	chr14	2	153
miR-126-5p	3982	0.00647428	0.00163395	7.55e-05	0.0156707	CYP4F3	chr19	2	na
miR-126-5p	3982	0.00503804	0.00111733	6.7e-06	0.0026906	CEP70	chr3	2	150
miR-126-5p	3982	0.00357325	0.000812342	1.12e-05	0.00395503	NEK1	chr4	2	153
miR-126-5p	3982	0.00339001	0.000906252	0.000186137	0.0293111	PTK2	chr8	2	na
miR-126-5p	3982	0.00731661	0.00116114	3.28e-10	9.38e-07	LRRCC1	chr8	2	na
miR-126-5p	3982	0.00564345	0.00117377	1.58e-06	0.000902737	CCDC15	chr11	2	148
miR-126-5p	3982	0.00326123	0.00077989	2.96e-05	0.00803701	SDCCAG1	chr14	2	160
miR-126-5p	3982	-0.00324655	0.00072326	7.37e-06	0.00289233	FOXP1	chr3	2	142
miR-126-5p	3982	-0.00305674	0.00082645	0.000219728	0.0328071	CUL4A	chr13	2	na
miR-126-5p	3982	-0.00556762	0.00153776	0.000297624	0.0402541	PDK4	chr7	2	142
miR-126-5p	3982	0.0055862	0.000889723	3.79e-10	1.06e-06	C10orf68	chr10	2	144
miR-126-5p	3982	0.00291431	0.000620049	2.69e-06	0.00134806	CHD2	chr15	2	148
miR-126-5p	3982	0.0102872	0.0013648	5.91e-14	6.38e-10	CCDC18	chr1	2	na
miR-126-5p	3982	-0.00343217	0.000844498	4.91e-05	0.0115791	MBNL2	chr13	2	140
miR-126-5p	3982	0.00724773	0.00118558	1.07e-09	2.56e-06	HMMR	chr5	2	143
miR-126-5p	3982	0.0022405	0.000586397	0.000135082	0.0236013	GPBP1	chr5	2	141
miR-126-5p	3982	-0.00340198	0.000943309	0.000314297	0.0417396	RNF4	chr4	2	157
miR-126-5p	3982	0.00469352	0.000934576	5.34e-07	0.000390792	SCLT1	chr4	2	147
miR-126-5p	3982	0.00728707	0.00116877	5e-10	1.34e-06	IFT74	chr9	2	284
miR-126-5p	3982	-0.00393718	0.000962509	4.39e-05	0.0106734	FAM20B	chr1	2	na
miR-1276	624	-0.010884	0.00301114	0.000327531	0.0429272	NFYC	chr9	2	na
miR-149-5p	531	0.0180106	0.00475001	0.000168864	0.0274215	MDH2	chr7	2	na
miR-149-5p	531	0.021926	0.0057286	0.000146747	0.0249453	NHP2L1	chr22	2	153
miR-193b-3p	5278	-0.0113483	0.00218981	2.27e-07	0.000200776	NCRNA00241	chr6	2	146
miR-193b-3p	5278	-0.00455478	0.00115058	7.64e-05	0.0157913	RASSF4	chr10	2	na
miR-193b-3p	5278	0.00345025	0.000830814	3.34e-05	0.00876984	SEC14L2	chr22	2	na
miR-193b-3p	5278	-0.0124354	0.00124195	2.17e-23	2.57e-18	EOMES	chr3	2	150
miR-193b-3p	5278	0.00613056	0.00149167	4.02e-05	0.0100186	CBX5	chr12	2	291
miR-193b-3p	5278	-0.00593556	0.00120326	8.35e-07	0.000551256	NEO1	chr15	2	na
miR-193b-3p	5278	-0.00961347	0.00149966	1.58e-10	5.11e-07	SYT11	chr1	2	na
miR-193b-3p	5278	-0.00765916	0.00113937	1.98e-11	8.91e-08	NPC1	chr18	2	na
miR-193b-3p	5278	-0.00436793	0.000881677	7.5e-07	0.000506543	RUNX3	chr1	2	na
miR-193b-3p	5278	0.00580294	0.001226	2.27e-06	0.00118392	DOCK10	chr2	2	na
miR-193b-3p	5278	-0.00527535	0.00140924	0.000183507	0.0290312	PLCB1	chr20	2	na
miR-193b-3p	5278	-0.00739795	0.00118151	4.12e-10	1.14e-06	PTPN22	chr1	2	na
miR-193b-3p	5278	0.0131319	0.00271057	1.3e-06	0.00077879	PLAG1	chr8	2	162
miR-193b-3p	5278	0.00245383	0.000665304	0.000228067	0.0336537	AEBP1	chr7	2	na
miR-193b-3p	5278	-0.00450336	0.0012006	0.000178098	0.0284412	UBAP1	chr9	2	142
miR-193b-3p	5278	-0.00467432	0.00116696	6.27e-05	0.0137595	KIF5C	chr2	2	na
miR-193b-3p	5278	0.00701075	0.000734153	1.95e-21	1.63e-16	RAPGEF6	chr5	2	143
miR-193b-3p	5278	-0.00545831	0.00121916	7.73e-06	0.00300021	NFATC2	chr20	2	144
miR-193b-3p	5278	0.00410524	0.000909996	6.59e-06	0.002653	TARBP1	chr1	2	na
miR-193b-3p	5278	0.00373897	0.00090592	3.73e-05	0.00949677	MALT1	chr18	2	na
miR-193b-3p	5278	0.00415398	0.00105799	8.74e-05	0.0173969	CDK4	chr12	2	140
miR-193b-3p	5278	-0.00374381	0.00102829	0.000274415	0.0381324	RAP1GDS1	chr4	2	na
miR-193b-3p	5278	0.00625975	0.00131275	1.91e-06	0.00104355	CAMSAP1L1	chr1	2	na
miR-193b-3p	5278	-0.00747018	0.00167076	7.95e-06	0.0030632	GNAO1	chr16	2	143
miR-193b-3p	5278	0.00855824	0.00121705	2.3e-12	1.45e-08	LASS6	chr2	2	na
miR-193b-3p	5278	0.00300845	0.000847557	0.000389285	0.0480806	SFRS18	chr6	2	151
miR-193b-3p	5278	0.00613804	0.000977896	3.74e-10	1.04e-06	TBC1D4	chr13	2	na
miR-193b-3p	5278	-0.00324655	0.000891876	0.000275132	0.0382024	LUZP1	chr1	2	427
miR-193b-3p	5278	-0.00773732	0.00123948	4.65e-10	1.26e-06	SLC4A4	chr4	2	na
miR-193b-3p	5278	0.00395203	0.000921602	1.83e-05	0.00568239	STK17B	chr2	2	na
miR-193b-3p	5278	0.00302868	0.000782432	0.000109781	0.0204099	EPHA1	chr7	2	298
miR-193b-3p	5278	0.00499544	0.00110832	6.71e-06	0.00269205	MAML2	chr11	2	141
miR-193b-3p	5278	-0.0061211	0.00165153	0.00021246	0.032045	UBXN10	chr1	2	146
miR-193b-3p	5278	-0.00339456	0.00079578	2.03e-05	0.00611337	CACNB1	chr17	2	na
miR-193b-3p	5278	-0.00402761	0.000782851	2.78e-07	0.000234731	EPS15	chr1	2	290
miR-193b-3p	5278	0.00411018	0.000900328	5.1e-06	0.00219839	EDAR	chr2	2	142
miR-193b-3p	5278	-0.00565582	0.000940707	2e-09	4.27e-06	AUTS2	chr7	2	na
miR-193b-3p	5278	-0.00697983	0.00197125	0.000402384	0.049137	SPTB	chr14	2	288
miR-193b-3p	5278	0.0105206	0.0012647	1.12e-16	2.96e-12	FAM102A	chr9	2	na
miR-193b-3p	5278	0.00718813	0.00136525	1.46e-07	0.000140585	HSF2	chr6	2	na
miR-193b-3p	5278	0.00377373	0.000961776	8.83e-05	0.0175297	SLC38A1	chr12	2	na
miR-193b-3p	5278	0.00360535	0.00100758	0.000349071	0.0448198	MAP3K2	chr2	2	292
miR-193b-3p	5278	0.0061545	0.00118498	2.14e-07	0.000191781	SLC7A6	chr16	2	161
miR-193b-3p	5278	0.00456698	0.00101833	7.45e-06	0.00291808	EML5	chr14	2	301
miR-193b-3p	5278	-0.00501448	0.0013763	0.000271634	0.0378873	EPHA4	chr2	2	na
miR-193b-3p	5278	0.00473942	0.00132807	0.000362062	0.0458878	TXNDC5	chr6	2	na
miR-193b-3p	5278	0.00911227	0.00192972	2.4e-06	0.00123418	ICOS	chr2	2	142
miR-193b-3p	5278	0.00714672	0.00190146	0.000172768	0.0278657	ZNF37BP	chr10	2	151
miR-193b-3p	5278	0.00474455	0.000917588	2.42e-07	0.000211066	TPCN1	chr12	2	na
miR-193b-3p	5278	0.00470328	0.000780773	1.82e-09	4.02e-06	APBB1	chr11	2	na
miR-193b-3p	5278	-0.00335167	0.000939767	0.00036503	0.0461191	KIF19	chr17	2	143
miR-193b-3p	5278	-0.0045151	0.000981536	4.32e-06	0.00193504	RNF19A	chr8	2	na
miR-193b-3p	5278	-0.00693056	0.00119462	7e-09	1.21e-05	GAB3	chrX	2	na
miR-193b-3p	5278	-0.00480766	0.00108885	1.03e-05	0.00371705	ZBTB49	chr4	2	155
miR-193b-3p	5278	-0.00553067	0.00107789	2.99e-07	0.000249893	ACTN4	chr19	2	286
miR-193b-3p	5278	0.00495774	0.00112484	1.07e-05	0.00381526	DOCK9	chr13	2	161
miR-193b-3p	5278	0.00712004	0.00122644	6.8e-09	1.19e-05	PDE3B	chr11	2	142
miR-193b-3p	5278	0.00940894	0.00170418	3.53e-08	4.51e-05	DPP4	chr2	2	na
miR-193b-3p	5278	-0.00311189	0.000786247	7.66e-05	0.0158295	MAPK1	chr22	2	155
miR-193b-3p	5278	-0.00369544	0.000930993	7.3e-05	0.015323	SRRM2	chr16	2	na
miR-193b-3p	5278	-0.00462927	0.000804275	9.11e-09	1.51e-05	SLC9A3R1	chr17	2	288
miR-193b-3p	5278	0.00462928	0.00115568	6.27e-05	0.0137572	IRF4	chr6	2	na
miR-193b-3p	5278	0.00951772	0.00148892	1.78e-10	5.62e-07	FAM117B	chr2	2	145
miR-193b-3p	5278	-0.00223842	0.000562453	6.99e-05	0.0148603	PLXND1	chr3	2	na
miR-193b-3p	5278	-0.0043209	0.00112427	0.000122828	0.022117	PTPN13	chr4	2	144
miR-193b-3p	5278	0.00703112	0.00167386	2.71e-05	0.007549	THNSL1	chr10	2	309
miR-193b-3p	5278	-0.00969648	0.00175249	3.3e-08	4.28e-05	TOX	chr8	2	na
miR-193b-3p	5278	0.00342357	0.000761387	7.06e-06	0.00279995	MTR	chr1	2	na
miR-193b-3p	5278	0.0104437	0.00123102	2.81e-17	8.71e-13	DACT1	chr14	2	na
miR-193b-3p	5278	-0.00688349	0.00126506	5.53e-08	6.48e-05	FAM125B	chr9	2	na
miR-193b-3p	5278	0.0045508	0.00111262	4.38e-05	0.0106503	HIVEP1	chr6	2	na
miR-193b-3p	5278	0.0154379	0.00143703	1.21e-26	2.8e-21	OXNAD1	chr3	2	145
miR-193b-3p	5278	-0.00325444	0.000703841	3.86e-06	0.00177392	MAP4	chr3	2	145
miR-193b-3p	5278	0.0080927	0.00129145	3.99e-10	1.11e-06	SERINC5	chr5	2	144
miR-193b-3p	5278	0.00485857	0.00132742	0.000254547	0.0362368	GPRC5B	chr16	2	na
miR-193b-3p	5278	-0.00336393	0.000903943	0.000200205	0.0307982	MAF	chr16	2	140
miR-193b-3p	5278	-0.00391315	0.000775885	4.73e-07	0.000355714	DLG5	chr10	2	140
miR-193b-3p	5278	0.00744572	0.0014562	3.28e-07	0.000269492	INPP4B	chr4	2	na
miR-193b-3p	5278	-0.00792368	0.00166546	2.01e-06	0.00108401	PVRL3	chr3	2	na
miR-193b-3p	5278	0.0063383	0.00110808	1.12e-08	1.79e-05	N4BP2	chr4	2	143
miR-193b-3p	5278	-0.00992674	0.00195517	3.96e-07	0.000311771	IL18R1	chr2	2	151
miR-193b-3p	5278	0.0041	0.00113577	0.000309186	0.041301	SRM	chr1	2	na
miR-193b-3p	5278	0.00358647	0.000908054	7.93e-05	0.0162275	NAA16	chr13	2	na
miR-193b-3p	5278	-0.00516301	0.00123409	2.92e-05	0.00795566	KIAA1841	chr2	2	na
miR-193b-3p	5278	-0.00479541	0.00109226	1.15e-05	0.00405299	TIPARP	chr3	2	na
miR-193b-3p	5278	-0.00471499	0.000924642	3.53e-07	0.000284863	OSBPL3	chr7	2	na
miR-193b-3p	5278	-0.0187438	0.00245774	2.85e-14	3.41e-10	PZP	chr12	2	157
miR-193b-3p	5278	-0.00762491	0.00190976	6.62e-05	0.0143045	KATNAL1	chr13	2	na
miR-193b-3p	5278	-0.00571338	0.00110303	2.31e-07	0.000202948	ARAP2	chr4	2	147
miR-193b-3p	5278	0.00396973	0.00107558	0.000225841	0.0334301	ETS1	chr11	2	na
miR-193b-3p	5278	0.00401308	0.00112141	0.000348596	0.0447801	BZW2	chr7	2	144
miR-219-1-3p	1934	0.0254035	0.00676499	0.000178511	0.0284818	ZNF264	chr19	2	na
miR-219-1-3p	1934	-0.0261856	0.00610266	1.87e-05	0.0057675	ZNF185	chrX	2	na
miR-491-5p	1872	-0.00909825	0.00226506	6.14e-05	0.0135548	POLR2F	chr22	2	149
miR-491-5p	1872	0.00955987	0.00265066	0.000318625	0.0421249	LAPTM4B	chr8	2	143
miR-491-5p	1872	0.00651682	0.00172144	0.000158265	0.0262569	PSMB2	chr1	2	280
miR-491-5p	1872	0.00574636	0.00159489	0.000323042	0.0425335	GORASP2	chr2	2	na
miR-491-5p	1872	-0.00707527	0.00192429	0.000243016	0.0351198	VAMP1	chr12	2	146
miR-491-5p	1872	0.00751128	0.00179453	2.98e-05	0.00808149	RBM22	chr5	2	na
miR-491-5p	1872	-0.0181457	0.00440579	3.98e-05	0.00995095	C21orf62	chr21	2	140
miR-491-5p	1872	-0.0111671	0.00295325	0.000161052	0.0265709	RNF125	chr18	2	na
miR-491-5p	1872	-0.00772595	0.00214808	0.000330919	0.043225	BAG1	chr9	2	na
miR-491-5p	1872	0.0057523	0.00137812	3.13e-05	0.00836259	TLE4	chr9	2	na
miR-491-5p	1872	0.0094615	0.00264123	0.000349644	0.0448612	HGSNAT	chr8	2	292
miR-543	4816	-0.00345527	0.000934052	0.000218694	0.0327072	CHD3	chr17	2	156
miR-543	4816	0.0193155	0.00460286	2.76e-05	0.00765511	C15orf54	chr15	2	140
miR-543	4816	-0.00652417	0.00155894	2.9e-05	0.00793144	MTSS1	chr8	2	148
miR-99b-3p	741	-0.00760967	0.00194908	0.000103857	0.0196259	STK19	chr6	2	na
miR-1249	417	0.0489439	0.0129129	0.000176197	0.0282419	UGT2B4	chr4	1	na
miR-126-5p	3982	0.00800005	0.00130343	9.2e-10	2.24e-06	SKA3	chr13	1	142
miR-126-5p	3982	0.00609557	0.00145427	2.83e-05	0.00779775	DMC1	chr22	1	na
miR-126-5p	3982	0.00468988	0.00127855	0.000247584	0.0355572	C21orf7	chr21	1	145
miR-126-5p	3982	0.00303845	0.000831154	0.000259836	0.0367423	TMED2	chr12	1	140
miR-126-5p	3982	0.00336616	0.000613406	4.33e-08	5.29e-05	HNRNPM	chr19	1	na
miR-126-5p	3982	-0.00313787	0.000774411	5.18e-05	0.0120097	MTRR	chr5	1	na
miR-126-5p	3982	0.00741037	0.00112379	4.85e-11	1.9e-07	KIF18A	chr11	1	288
miR-126-5p	3982	-0.002623	0.000687506	0.000138143	0.0239553	SND1	chr7	1	154
miR-126-5p	3982	0.00259773	0.000679971	0.000135317	0.0236312	FUS	chr16	1	na
miR-126-5p	3982	0.00488866	0.00118297	3.66e-05	0.00937496	AURKA	chr20	1	na
miR-126-5p	3982	-0.0057181	0.00127027	6.94e-06	0.00276585	S100A10	chr1	1	na
miR-126-5p	3982	0.00465181	0.00103508	7.19e-06	0.00283915	KLHDC1	chr14	1	na
miR-126-5p	3982	0.00267116	0.000643483	3.38e-05	0.00884514	TMUB2	chr17	1	143
miR-126-5p	3982	0.00422325	0.00111222	0.000148585	0.0251579	ZNF577	chr19	1	na
miR-126-5p	3982	-0.00439129	0.000942335	3.27e-06	0.00156817	NCEH1	chr3	1	141
miR-126-5p	3982	0.00711621	0.00124222	1.09e-08	1.74e-05	NUSAP1	chr15	1	na
miR-126-5p	3982	0.00320054	0.000898098	0.000370026	0.0465185	HTATIP2	chr11	1	na
miR-126-5p	3982	0.00381996	0.00103663	0.000231801	0.0340365	POLR2F	chr22	1	na
miR-126-5p	3982	0.00605016	0.00148267	4.58e-05	0.0110117	CDKN3	chr14	1	na
miR-126-5p	3982	0.00397427	0.00103186	0.000119234	0.0216681	ANP32E	chr1	1	152
miR-126-5p	3982	0.0103626	0.00172548	2.08e-09	4.5e-06	ANKRD32	chr5	1	146
miR-126-5p	3982	0.00476797	0.000937645	3.85e-07	0.000304483	CLSPN	chr1	1	281
miR-126-5p	3982	-0.00321406	0.000755976	2.17e-05	0.00643296	CALR	chr19	1	na
miR-126-5p	3982	0.00307273	0.000690655	8.87e-06	0.00332201	NAA16	chr13	1	144
miR-126-5p	3982	0.0103209	0.00147234	2.8e-12	1.71e-08	FCHO2	chr5	1	145
miR-126-5p	3982	0.00453811	0.0010708	2.31e-05	0.00672747	TADA2A	chr17	1	na
miR-126-5p	3982	0.00317842	0.000773854	4.09e-05	0.0101349	BRAP	chr12	1	na
miR-126-5p	3982	0.00877799	0.00128681	1.04e-11	5.15e-08	ALS2CR12	chr2	1	na
miR-126-5p	3982	0.0038025	0.000997185	0.000139264	0.0240971	MKI67	chr10	1	150
miR-126-5p	3982	0.00352564	0.000789327	8.17e-06	0.0031264	RBL1	chr20	1	na
miR-126-5p	3982	-0.00488169	0.00112719	1.52e-05	0.00495674	MFHAS1	chr8	1	150
miR-126-5p	3982	0.00305156	0.000842134	0.000294206	0.039938	SAT2	chr17	1	na
miR-126-5p	3982	0.0168633	0.00193494	4.21e-18	1.53e-13	TEX9	chr15	1	na
miR-126-5p	3982	0.00736778	0.00177411	3.35e-05	0.00879741	ENKUR	chr10	1	na
miR-126-5p	3982	-0.00435212	0.00111841	0.00010134	0.0193033	TAF8	chr6	1	140
miR-126-5p	3982	-0.00465488	0.00114896	5.19e-05	0.0120289	STOM	chr9	1	na
miR-1276	624	0.0127435	0.00355816	0.000370884	0.0465779	TAF5L	chr1	1	na
miR-1276	624	-0.00793421	0.0021999	0.000337481	0.0438126	FEM1B	chr15	1	144
miR-1276	624	-0.00634559	0.00166385	0.000151803	0.0255251	F7	chr13	1	149
miR-149-5p	531	-0.0105662	0.00262933	6.8e-05	0.0145766	ADAM8	chr10	1	153
miR-149-5p	531	0.0170597	0.00464022	0.000263398	0.037076	TUBB2C	chr9	1	145
miR-149-5p	531	-0.0151414	0.00380053	7.84e-05	0.016084	MVP	chr16	1	na
miR-193b-3p	5278	-0.0166879	0.00238836	3.16e-12	1.91e-08	FCRL6	chr1	1	140
miR-193b-3p	5278	0.00718733	0.00133133	7.01e-08	7.85e-05	ITK	chr5	1	na
miR-193b-3p	5278	0.00567515	0.00156873	0.000300077	0.0404683	FAM69A	chr1	1	140
miR-193b-3p	5278	-0.0058587	0.00134591	1.37e-05	0.00458502	SYNE2	chr14	1	149
miR-193b-3p	5278	-0.00300826	0.000801826	0.000177496	0.0283778	MAP3K5	chr6	1	141
miR-193b-3p	5278	0.00779595	0.0015556	5.58e-07	0.000404517	CLUAP1	chr16	1	na
miR-193b-3p	5278	-0.0066078	0.00137273	1.52e-06	0.000878031	SMAD5	chr5	1	na
miR-193b-3p	5278	0.00473837	0.00123658	0.000128681	0.0228397	GRAMD3	chr5	1	na
miR-193b-3p	5278	-0.00890009	0.00146191	1.23e-09	2.88e-06	TPRG1	chr3	1	143
miR-193b-3p	5278	0.00772891	0.00111258	4.19e-12	2.44e-08	PCSK5	chr9	1	288
miR-193b-3p	5278	0.00948642	0.000984046	8.21e-22	7.5e-17	PDE7A	chr8	1	na
miR-193b-3p	5278	0.00552701	0.0014008	8.06e-05	0.0164228	AMN1	chr12	1	na
miR-193b-3p	5278	-0.00700283	0.0017416	5.88e-05	0.0131441	LPAL2	chr6	1	156
miR-193b-3p	5278	-0.00553164	0.00119658	3.88e-06	0.00178088	PHTF1	chr1	1	na
miR-193b-3p	5278	0.00863732	0.00111365	1.05e-14	1.48e-10	CHMP7	chr8	1	155
miR-193b-3p	5278	0.00427021	0.00101606	2.68e-05	0.00750143	INPP5A	chr10	1	na
miR-193b-3p	5278	0.0109065	0.00137942	3.2e-15	5.28e-11	CCDC141	chr2	1	na
miR-193b-3p	5278	-0.00626956	0.00117032	8.82e-08	9.47e-05	ADRB2	chr5	1	na
miR-193b-3p	5278	0.00713133	0.00103958	7.69e-12	4.03e-08	PIK3IP1	chr22	1	na
miR-193b-3p	5278	0.00408748	0.000971562	2.63e-05	0.00739962	NARG2	chr15	1	na
miR-193b-3p	5278	-0.00556677	0.00150135	0.000211187	0.0319127	FOXO4	chrX	1	144
miR-193b-3p	5278	0.00828426	0.00108052	2.09e-14	2.64e-10	DGKA	chr12	1	na
miR-193b-3p	5278	-0.0135987	0.0016441	1.67e-16	4.16e-12	PYHIN1	chr1	1	na
miR-193b-3p	5278	0.0042538	0.00118053	0.000317126	0.0419806	C11orf65	chr11	1	148
miR-193b-3p	5278	0.0087004	0.00150791	8.39e-09	1.41e-05	FAM13A	chr4	1	na
miR-193b-3p	5278	0.0045685	0.0011357	5.84e-05	0.0130746	ANKRD46	chr8	1	na
miR-193b-3p	5278	-0.0131715	0.00201632	7.09e-11	2.61e-07	CTSW	chr11	1	140
miR-193b-3p	5278	0.00392155	0.000960295	4.5e-05	0.0108662	ZRANB2	chr1	1	na
miR-193b-3p	5278	0.0039255	0.00110435	0.000381941	0.0474886	CDC37L1	chr9	1	145
miR-193b-3p	5278	0.007471	0.00182117	4.15e-05	0.0102476	PLCL1	chr2	1	na
miR-193b-3p	5278	0.00646018	0.00151308	1.99e-05	0.0060388	EFHA2	chr8	1	na
miR-193b-3p	5278	0.00310302	0.000806511	0.000120769	0.021861	CYLD	chr16	1	na
miR-193b-3p	5278	-0.00336401	0.000867028	0.000105772	0.0198783	KIF13B	chr8	1	na
miR-193b-3p	5278	0.00835046	0.00118049	1.71e-12	1.12e-08	LMO7	chr13	1	na
miR-193b-3p	5278	0.00374496	0.000848895	1.05e-05	0.00376442	ATP10A	chr15	1	300
miR-193b-3p	5278	-0.00420167	0.00114345	0.000240647	0.0348869	AP2B1	chr17	1	na
miR-193b-3p	5278	0.00590647	0.00117688	5.37e-07	0.000393015	RPS16	chr19	1	na
miR-193b-3p	5278	0.00314832	0.000848264	0.000208193	0.031626	CHD3	chr17	1	na
miR-193b-3p	5278	0.00521322	0.00146929	0.000391409	0.0482371	NAP1L1	chr12	1	na
miR-193b-3p	5278	-0.00373145	0.000817099	5.07e-06	0.00218688	ADD1	chr4	1	142
miR-193b-3p	5278	-0.0126692	0.00189724	2.68e-11	1.14e-07	PRF1	chr10	1	143
miR-193b-3p	5278	0.0128046	0.00170922	7.95e-14	8.19e-10	CAMK4	chr5	1	na
miR-193b-3p	5278	-0.0321298	0.00326011	1.02e-22	1.03e-17	GZMK	chr5	1	142
miR-193b-3p	5278	0.0044666	0.000784713	1.32e-08	2.04e-05	MAN1C1	chr1	1	145
miR-193b-3p	5278	0.00267427	0.000740723	0.00030865	0.0412567	NPAS2	chr2	1	na
miR-193b-3p	5278	0.00774055	0.00184874	2.87e-05	0.00787648	VSIG1	chrX	1	na
miR-193b-3p	5278	-0.0029069	0.000796574	0.000265573	0.0372934	HPS3	chr3	1	na
miR-193b-3p	5278	0.0031498	0.000879318	0.00034396	0.0443825	TRAP1	chr16	1	140
miR-193b-3p	5278	-0.00904774	0.00164409	3.91e-08	4.88e-05	ANXA1	chr9	1	na
miR-193b-3p	5278	-0.00896484	0.00144683	6.23e-10	1.61e-06	JAKMIP2	chr5	1	na
miR-193b-3p	5278	-0.0113629	0.00197276	8.9e-09	1.48e-05	TLR3	chr4	1	151
miR-193b-3p	5278	0.00360505	0.00100143	0.000321309	0.0423756	GP5	chr3	1	na
miR-193b-3p	5278	-0.00460831	0.000911465	4.43e-07	0.000338771	LPCAT1	chr5	1	147
miR-193b-3p	5278	-0.00524818	0.000935733	2.14e-08	3.01e-05	IL10RA	chr11	1	na
miR-193b-3p	5278	-0.00895075	0.0014075	2.2e-10	6.75e-07	PRR5L	chr11	1	na
miR-193b-3p	5278	-0.00381512	0.000947547	5.75e-05	0.0129297	SRSF7	chr2	1	na
miR-193b-3p	5278	-0.00826118	0.00224104	0.000229833	0.0338255	IFNG	chr12	1	na
miR-193b-3p	5278	-0.0129465	0.00228069	1.45e-08	2.19e-05	APOBEC3H	chr22	1	na
miR-193b-3p	5278	0.00593351	0.00136746	1.46e-05	0.00480301	AMIGO1	chr1	1	na
miR-193b-3p	5278	-0.00855963	0.00157709	5.97e-08	6.9e-05	PDGFD	chr11	1	na
miR-193b-3p	5278	-0.00363717	0.000979085	0.000205436	0.0313449	NMUR1	chr2	1	146
miR-193b-3p	5278	-0.00795255	0.002185	0.000275698	0.0382569	PIK3R3	chr1	1	na
miR-193b-3p	5278	0.00446866	0.00105234	2.21e-05	0.0065161	KLHL6	chr3	1	na
miR-193b-3p	5278	-0.00486747	0.00128251	0.000149146	0.025221	MAP4K5	chr14	1	na
miR-193b-3p	5278	0.00563674	0.001323	2.07e-05	0.00621375	ZNF84	chr12	1	na
miR-193b-3p	5278	0.00503352	0.00134542	0.000185083	0.0291975	ALDOC	chr17	1	na
miR-193b-3p	5278	-0.00311381	0.000772324	5.62e-05	0.012716	RASSF1	chr3	1	311
miR-193b-3p	5278	0.0118643	0.00174436	1.15e-11	5.61e-08	DSC1	chr18	1	147
miR-193b-3p	5278	0.00443914	0.00115678	0.000125759	0.0224767	IL24	chr1	1	na
miR-193b-3p	5278	-0.00653221	0.00161472	5.3e-05	0.0122017	GNG2	chr14	1	140
miR-193b-3p	5278	-0.00491926	0.00112177	1.18e-05	0.00412014	AGPAT4	chr6	1	158
miR-193b-3p	5278	0.01613	0.00206658	7.13e-15	1.06e-10	AK5	chr1	1	na
miR-193b-3p	5278	0.0111806	0.00132257	3.62e-17	1.08e-12	EPHX2	chr8	1	143
miR-193b-3p	5278	0.0074769	0.0015193	8.86e-07	0.000577509	C12orf23	chr12	1	na
miR-193b-3p	5278	0.00649077	0.00148547	1.27e-05	0.00433836	ZBTB25	chr14	1	na
miR-193b-3p	5278	-0.00330917	0.000850337	0.000100825	0.01923	CFLAR	chr2	1	na
miR-193b-3p	5278	-0.0124243	0.0021161	4.59e-09	8.57e-06	MCOLN2	chr1	1	na
miR-193b-3p	5278	0.00584218	0.00129703	6.8e-06	0.00272018	CCDC109B	chr4	1	na
miR-193b-3p	5278	0.00342542	0.000966915	0.000399621	0.0489081	DARS	chr2	1	na
miR-193b-3p	5278	-0.00549679	0.00111519	8.52e-07	0.000559828	PDZD4	chrX	1	na
miR-193b-3p	5278	-0.00452986	0.00103431	1.21e-05	0.00419739	GATA3	chr10	1	na
miR-193b-3p	5278	-0.0122886	0.00164707	1e-13	1e-09	NCALD	chr8	1	148
miR-193b-3p	5278	-0.00373294	0.000968603	0.000117628	0.0214633	PGM1	chr1	1	na
miR-193b-3p	5278	-0.00634209	0.00125964	4.94e-07	0.000368416	HNRPLL	chr2	1	na
miR-193b-3p	5278	0.00599458	0.00103087	6.42e-09	1.13e-05	SMARCA1	chrX	1	na
miR-193b-3p	5278	-0.00805129	0.00136773	4.19e-09	7.91e-06	ENPP4	chr6	1	na
miR-193b-3p	5278	0.00534281	0.00120861	1e-05	0.00364733	NRCAM	chr7	1	152
miR-193b-3p	5278	-0.00794057	0.00191751	3.51e-05	0.00909105	GNGT2	chr17	1	146
miR-193b-3p	5278	-0.0099432	0.00143224	4.33e-12	2.49e-08	PHLDB2	chr3	1	na
miR-193b-3p	5278	-0.0338428	0.00430902	4.86e-15	7.61e-11	GZMH	chr14	1	na
miR-193b-3p	5278	-0.0100849	0.00238103	2.32e-05	0.00675563	CX3CR1	chr3	1	140
miR-193b-3p	5278	0.00582302	0.000855078	1.09e-11	5.35e-08	NBEA	chr13	1	na
miR-193b-3p	5278	0.00598747	0.00106332	1.89e-08	2.71e-05	WWP1	chr8	1	na
miR-193b-3p	5278	-0.00416534	0.000835881	6.46e-07	0.00045275	ITCH	chr20	1	na
miR-193b-3p	5278	0.0134127	0.00163649	3.1e-16	7.35e-12	SATB1	chr3	1	na
miR-193b-3p	5278	0.0140252	0.00163074	1.04e-17	3.48e-13	TCEA3	chr1	1	142
miR-193b-3p	5278	-0.00315953	0.000883803	0.000353497	0.0451831	PARP8	chr5	1	na
miR-193b-3p	5278	-0.0212873	0.00315799	1.75e-11	8.03e-08	KLRD1	chr12	1	147
miR-193b-3p	5278	0.0209004	0.00176443	5.82e-32	4.69e-26	LEF1	chr4	1	na
miR-193b-3p	5278	-0.00570584	0.00107503	1.16e-07	0.000117382	ERN1	chr17	1	na
miR-193b-3p	5278	-0.0060503	0.00159395	0.000148849	0.0251912	PTGER2	chr14	1	na
miR-193b-3p	5278	0.0096624	0.00102999	9.5e-21	6.86e-16	ABLIM1	chr10	1	na
miR-193b-3p	5278	-0.0092718	0.00131907	2.35e-12	1.48e-08	PLEKHA5	chr12	1	na
miR-193b-3p	5278	-0.0104098	0.00127226	3.47e-16	8.05e-12	ABCB1	chr7	1	na
miR-193b-3p	5278	-0.00277665	0.000564111	8.82e-07	0.000575621	PTPRA	chr20	1	157
miR-193b-3p	5278	-0.00421057	0.00107112	8.57e-05	0.0171564	TBCB	chr19	1	157
miR-193b-3p	5278	-0.00619077	0.00161296	0.000125431	0.0224372	TNIP3	chr4	1	142
miR-193b-3p	5278	0.0148114	0.0014616	6.51e-24	9.27e-19	RCAN3	chr1	1	na
miR-193b-3p	5278	-0.00382578	0.00077992	9.61e-07	0.000615167	GALNT10	chr5	1	na
miR-193b-3p	5278	-0.00543944	0.00148337	0.000247907	0.0355909	GPR65	chr14	1	na
miR-193b-3p	5278	-0.0091295	0.00159287	1.05e-08	1.69e-05	LYAR	chr4	1	na
miR-193b-3p	5278	-0.00589272	0.00152187	0.000109249	0.0203375	STOM	chr9	1	na
miR-193b-3p	5278	-0.0167863	0.00204969	3.26e-16	7.63e-12	CFH	chr1	1	na
miR-193b-3p	5278	0.00841525	0.00212674	7.69e-05	0.0158809	NELL2	chr12	1	na
miR-193b-3p	5278	0.00518391	0.000896589	7.82e-09	1.33e-05	CACHD1	chr1	1	na
miR-193b-3p	5278	-0.00825988	0.00175228	2.49e-06	0.00127271	OPTN	chr10	1	na
miR-193b-3p	5278	0.00623545	0.00173477	0.00032814	0.0429792	ZMAT1	chrX	1	na
miR-193b-3p	5278	0.00456667	0.00111721	4.42e-05	0.0107351	NR3C2	chr4	1	na
miR-193b-3p	5278	0.00796758	0.00130429	1.08e-09	2.57e-06	RHOH	chr4	1	140
miR-193b-3p	5278	-0.0055476	0.00144388	0.00012341	0.0221898	TTC22	chr1	1	na
miR-193b-3p	5278	0.00914453	0.00255367	0.000345485	0.0445116	CBR3	chr21	1	285
miR-193b-3p	5278	0.00819163	0.00180308	5.67e-06	0.00237283	LGMN	chr14	1	na
miR-193b-3p	5278	0.00285117	0.000795597	0.00034186	0.044188	RASA2	chr3	1	na
miR-193b-3p	5278	0.00470812	0.00114935	4.26e-05	0.0104465	APBA2	chr15	1	na
miR-193b-3p	5278	-0.0028957	0.000751832	0.000118788	0.0216139	FAM13B	chr5	1	140
miR-193b-3p	5278	-0.00506514	0.0011538	1.16e-05	0.00405809	SLC20A1	chr2	1	na
miR-193b-3p	5278	0.00422502	0.000956486	1.02e-05	0.00369013	PDE9A	chr21	1	140
miR-193b-3p	5278	0.00791582	0.00133322	3.08e-09	6.14e-06	MIR17HG	chr13	1	na
miR-193b-3p	5278	0.00371866	0.00102488	0.000287924	0.0393722	PTPRK	chr6	1	142
miR-193b-3p	5278	-0.00594321	0.00155066	0.000128233	0.0227768	YPEL1	chr22	1	na
miR-193b-3p	5278	-0.0066403	0.00127423	1.95e-07	0.000177849	AKT3	chr1	1	na
miR-193b-3p	5278	0.00566636	0.00115608	9.81e-07	0.000624399	CUBN	chr10	1	na
miR-193b-3p	5278	-0.00415822	0.0010862	0.000130582	0.0230537	TBK1	chr12	1	na
miR-193b-3p	5278	0.00474809	0.00119683	7.37e-05	0.0154117	ZFP36	chr19	1	145
miR-193b-3p	5278	0.0052028	0.000951154	4.71e-08	5.68e-05	FOXP1	chr3	1	na
miR-193b-3p	5278	-0.0040613	0.00107805	0.00016686	0.0272	ARL4C	chr2	1	148
miR-219-1-3p	1934	-0.0140634	0.00339308	3.55e-05	0.00917554	STIM1	chr11	1	na
miR-491-5p	1872	0.00838122	0.00186071	7.08e-06	0.00280684	KIAA1797	chr9	1	151
miR-491-5p	1872	-0.0036893	0.000922616	6.62e-05	0.0143021	CEP250	chr20	1	na
miR-491-5p	1872	0.00723695	0.00186316	0.000106327	0.0199556	PGLYRP1	chr19	1	na
miR-491-5p	1872	-0.00678935	0.00176566	0.0001246	0.0223398	CHMP4A	chr14	1	143
miR-491-5p	1872	-0.00792362	0.00221164	0.000349027	0.0448164	SMAD5	chr5	1	140
miR-491-5p	1872	-0.00574943	0.00154864	0.000211361	0.031928	ZRANB2	chr1	1	145
miR-491-5p	1872	-0.0115559	0.00283387	4.74e-05	0.0112919	C6orf48	chr6	1	na
miR-491-5p	1872	-0.00845582	0.00190709	9.81e-06	0.00358356	SDCCAG8	chr1	1	147
miR-491-5p	1872	0.00445747	0.00123242	0.000306358	0.0410422	RAB3GAP2	chr1	1	na
miR-491-5p	1872	-0.00733659	0.00178288	4.04e-05	0.0100619	RPRD1A	chr18	1	148
miR-491-5p	1872	-0.00511768	0.00138204	0.000219422	0.0327806	QPCTL	chr19	1	na
miR-491-5p	1872	-0.0135974	0.00360611	0.000168017	0.0273317	CCL5	chr17	1	143
miR-543	4816	0.00547563	0.00142553	0.000124063	0.0222748	COL10A1	chr6	1	na
miR-543	4816	0.0150473	0.0031963	2.58e-06	0.00130389	GNG11	chr7	1	na
miR-543	4816	0.00708524	0.0016781	2.46e-05	0.00705778	WFDC3	chr20	1	na
miR-543	4816	0.00333919	0.000836709	6.68e-05	0.0143942	PPL	chr16	1	150
miR-99b-3p	741	0.00932533	0.00218931	2.34e-05	0.00678644	SLC7A8	chr14	1	na
miR-1179	1059	-0.00912441	0.00256217	0.000386486	0.04784	TTC9B	chr19	0	na
miR-1179	1059	-0.0194528	0.00491468	8.09e-05	0.016454	TIMD4	chr5	0	na
miR-1179	1059	-0.0103848	0.00270417	0.000130579	0.023054	RRAS2	chr11	0	na
miR-1179	1059	-0.0118669	0.00323394	0.000255801	0.0363544	MRPL37	chr1	0	na
miR-1249	417	0.0564595	0.0152846	0.000254938	0.0362722	THAP5	chr7	0	na
miR-1249	417	-0.0266404	0.0074023	0.000363994	0.0460374	RARRES2	chr7	0	na
miR-1249	417	-0.0421119	0.0112631	0.000214749	0.0322857		chr11	0	na
miR-1249	417	0.0367406	0.00992334	0.00024679	0.0354821	HIST1H2AG	chr6	0	na
miR-1249	417	0.0196828	0.00536428	0.000279828	0.0386262	ARMC8	chr3	0	na
miR-1249	417	0.0268069	0.00698934	0.00014785	0.0250703	CSRP3	chr11	0	na
miR-1249	417	-0.0376021	0.0100295	0.000206488	0.0314401	NDUFA12	chr12	0	na
miR-126-5p	3982	-0.00478492	0.00131642	0.000281774	0.0387975	PCTP	chr17	0	142
miR-126-5p	3982	-0.00235245	0.000620966	0.000153909	0.0257496	TRAK1	chr3	0	na
miR-126-5p	3982	-0.00314615	0.000831393	0.000156509	0.0260505	FXYD5	chr19	0	na
miR-126-5p	3982	0.00816349	0.00146115	2.47e-08	3.37e-05	VRK1	chr14	0	147
miR-126-5p	3982	-0.00611202	0.00149843	4.61e-05	0.0110635	MICALCL	chr11	0	na
miR-126-5p	3982	-0.00598699	0.00119484	5.66e-07	0.000409109	PIP5K1B	chr9	0	na
miR-126-5p	3982	0.00622266	0.00138967	7.76e-06	0.00300759	POLE2	chr14	0	na
miR-126-5p	3982	-0.00218759	0.000564061	0.000106915	0.0200386	MBNL1	chr3	0	149
miR-126-5p	3982	0.00264431	0.000661645	6.54e-05	0.0141851	C20orf24	chr20	0	na
miR-126-5p	3982	0.00333722	0.000741345	6.94e-06	0.00276481	C22orf46	chr22	0	143
miR-126-5p	3982	0.00281042	0.000754022	0.000196315	0.0303939	RPAP2	chr1	0	na
miR-126-5p	3982	0.00629586	0.00113319	2.95e-08	3.9e-05	DDI2	chr1	0	na
miR-126-5p	3982	-0.0021833	0.000602569	0.000294526	0.0399735	TMEM43	chr3	0	na
miR-126-5p	3982	-0.00291561	0.000764524	0.000139043	0.0240684	MRPL37	chr1	0	na
miR-126-5p	3982	0.00469021	0.0010653	1.1e-05	0.00390316	SRSF9	chr12	0	na
miR-126-5p	3982	-0.00845792	0.00181495	3.26e-06	0.00156804	DNAJC8	chr1	0	144
miR-126-5p	3982	0.00645606	0.00136498	2.33e-06	0.00120623	BCL2A1	chr15	0	na
miR-126-5p	3982	0.00667897	0.00171481	9.99e-05	0.0191003	UNC119B	chr12	0	na
miR-126-5p	3982	0.00408685	0.000935416	1.28e-05	0.00436711	ZWILCH	chr15	0	na
miR-126-5p	3982	0.00315134	0.000871583	0.00030335	0.0407768	DAPK3	chr19	0	na
miR-126-5p	3982	-0.00337339	0.000783611	1.71e-05	0.00540323	HDAC9	chr7	0	141
miR-126-5p	3982	0.00317466	0.000793957	6.49e-05	0.0141007	SMC1B	chr22	0	na
miR-126-5p	3982	0.0039178	0.000971346	5.6e-05	0.0126949	PRPSAP2	chr17	0	140
miR-126-5p	3982	0.00297502	0.000783536	0.000148719	0.0251743	GOLGA4	chr3	0	na
miR-126-5p	3982	-0.00303483	0.000856943	0.000402536	0.0491493	TMED4	chr7	0	na
miR-126-5p	3982	0.00239413	0.000643427	0.000201292	0.0309105	PTPN6	chr12	0	na
miR-126-5p	3982	-0.0036087	0.00101132	0.000363606	0.0460064	GDF11	chr12	0	na
miR-126-5p	3982	0.00649184	0.00113349	1.1e-08	1.75e-05	NUCB2	chr11	0	na
miR-126-5p	3982	-0.00468824	0.00115868	5.31e-05	0.0122125	PLIN2	chr9	0	na
miR-126-5p	3982	-0.00318766	0.000721059	1.01e-05	0.0036632	NECAP2	chr1	0	na
miR-126-5p	3982	0.00554939	0.00146368	0.000152054	0.0255514	ADAL	chr15	0	na
miR-126-5p	3982	0.00949292	0.00144975	6.59e-11	2.45e-07	GKAP1	chr9	0	na
miR-126-5p	3982	0.0025912	0.000682852	0.000150065	0.0253269	RASGRP2	chr11	0	na
miR-126-5p	3982	0.00458508	0.00103666	1e-05	0.00363684	RAB24	chr5	0	na
miR-126-5p	3982	0.00519386	0.000977451	1.13e-07	0.000115421	RBBP8	chr18	0	na
miR-126-5p	3982	-0.00290326	0.000741293	9.14e-05	0.0179567	ARHGEF3	chr3	0	141
miR-126-5p	3982	0.00490896	0.00130757	0.000176364	0.0282612	CDC34	chr19	0	na
miR-126-5p	3982	-0.00362096	0.000923077	8.91e-05	0.0176357	MFAP3	chr5	0	na
miR-126-5p	3982	0.0042839	0.000951165	6.87e-06	0.00274036	SET	chr9	0	na
miR-126-5p	3982	0.00286453	0.000675749	2.3e-05	0.00670864	LRRFIP2	chr3	0	na
miR-126-5p	3982	-0.00363573	0.000656898	3.32e-08	4.3e-05	EID1	chr15	0	145
miR-126-5p	3982	0.00552392	0.00139915	8.02e-05	0.0163565	U2AF1L4	chr19	0	na
miR-126-5p	3982	0.00867634	0.00134273	1.16e-10	3.97e-07	NUP62CL	chrX	0	na
miR-126-5p	3982	-0.00250663	0.000707385	0.000399421	0.0488923	VIM	chr10	0	na
miR-126-5p	3982	0.00489936	0.000981248	6.2e-07	0.000438975	ZFAND6	chr15	0	143
miR-126-5p	3982	0.00393842	0.000970562	5.05e-05	0.0117993	HAUS6	chr9	0	146
miR-126-5p	3982	0.00381738	0.000868263	1.13e-05	0.00398491	FKBP3	chr14	0	na
miR-126-5p	3982	-0.0051628	0.00132494	9.92e-05	0.0190064	GPR75	chr2	0	na
miR-126-5p	3982	0.00215294	0.000579532	0.000206051	0.0314012	GTPBP5	chr20	0	na
miR-126-5p	3982	0.00352551	0.000776152	5.73e-06	0.00239175	VAPB	chr20	0	na
miR-126-5p	3982	0.00375602	0.000737264	3.66e-07	0.000293014	CD99L2	chrX	0	na
miR-126-5p	3982	0.00585229	0.00148703	8.44e-05	0.0169701	ATP5L	chr11	0	na
miR-126-5p	3982	0.00422307	0.0010677	7.78e-05	0.0160051	CCDC77	chr12	0	na
miR-126-5p	3982	0.00322009	0.000852399	0.00016064	0.026521	ATHL1	chr11	0	na
miR-126-5p	3982	0.00212751	0.000579997	0.000247568	0.035557	PKN1	chr19	0	na
miR-126-5p	3982	0.00662188	0.00115161	9.6e-09	1.57e-05	PRC1	chr15	0	140
miR-126-5p	3982	0.00397416	0.000833689	1.94e-06	0.00105497	LARP1B	chr4	0	143
miR-126-5p	3982	0.00616496	0.000855055	6.68e-13	5.14e-09	NAP1L4	chr11	0	na
miR-126-5p	3982	0.00441898	0.000853434	2.36e-07	0.000206439	UPF2	chr10	0	143
miR-126-5p	3982	0.0036588	0.000825765	9.64e-06	0.00354095	MPHOSPH9	chr12	0	285
miR-126-5p	3982	0.00766885	0.00174919	1.19e-05	0.00415283	MMD	chr17	0	na
miR-126-5p	3982	0.00378226	0.00104056	0.00028174	0.0387995	CD2BP2	chr16	0	na
miR-126-5p	3982	0.00290299	0.000763101	0.000144424	0.0246812	LAT	chr16	0	na
miR-126-5p	3982	0.00209917	0.000506769	3.51e-05	0.00909037	ADRBK1	chr11	0	na
miR-126-5p	3982	0.00353128	0.000687621	2.95e-07	0.00024732	CORO1A	chr16	0	na
miR-126-5p	3982	0.002594	0.000716857	0.000299957	0.0404566	QSOX2	chr9	0	na
miR-126-5p	3982	0.00386531	0.000866604	8.41e-06	0.00319775	CFDP1	chr16	0	na
miR-126-5p	3982	0.00495055	0.00113183	1.25e-05	0.0042916	PICALM	chr11	0	na
miR-1274A	2372	0.0144607	0.0038149	0.000154122	0.0257736	SEC62	chr3	0	na
miR-1274A	2372	0.0123917	0.00349067	0.000392977	0.0483701	LOC100132099	chr13	0	na
miR-1274A	2372	-0.016394	0.00361078	5.91e-06	0.0024456	RBM14	chr11	0	na
miR-1274A	2372	-0.00899037	0.00235178	0.000135425	0.0236407	BAT4	chr6	0	na
miR-1274A	2372	-0.00426607	0.00114654	0.000203308	0.0311301	PIWIL1	chr12	0	na
miR-1274A	2372	0.0158652	0.00330961	1.74e-06	0.000972189	PCTP	chr17	0	na
miR-1274A	2372	-0.00538268	0.0014772	0.000274499	0.0381375	POLDIP3	chr22	0	na
miR-1274A	2372	0.0110312	0.00278318	7.61e-05	0.0157512	SLC7A5	chr16	0	na
miR-1274A	2372	-0.00618146	0.00140579	1.15e-05	0.00403398	MARK2	chr11	0	na
miR-1274A	2372	-0.00515296	0.00141136	0.000266938	0.0374329	CCAR1	chr10	0	na
miR-1274A	2372	0.00652069	0.00162556	6.23e-05	0.0136893	CNOT8	chr5	0	na
miR-1274A	2372	-0.00585209	0.00144561	5.33e-05	0.0122519	NAB2	chr12	0	na
miR-1274A	2372	-0.00560653	0.00148905	0.000170568	0.027613	PANK2	chr20	0	na
miR-1274A	2372	-0.00725589	0.00165679	1.24e-05	0.00427023	SND1	chr7	0	na
miR-1274A	2372	-0.00636878	0.00166713	0.000136848	0.0238033	LCOR	chr10	0	na
miR-1274A	2372	-0.00607435	0.00158487	0.000130114	0.0230072	ABCD1	chrX	0	na
miR-1274A	2372	-0.00604259	0.00154594	9.55e-05	0.0185139	HP1BP3	chr1	0	na
miR-1274A	2372	-0.0059496	0.00150507	7.95e-05	0.0162544	TM9SF4	chr20	0	na
miR-1274A	2372	0.00791363	0.00192777	4.18e-05	0.0102979	PRDX2	chr19	0	na
miR-1274A	2372	-0.00796475	0.00152301	1.85e-07	0.000170884	DIDO1	chr20	0	na
miR-1274A	2372	-0.00658003	0.00182508	0.000318324	0.0420931	RUFY2	chr10	0	na
miR-1274A	2372	-0.00948172	0.00250191	0.00015462	0.0258327	TUBD1	chr17	0	na
miR-1274A	2372	0.00665888	0.00186432	0.000361828	0.0458689	COQ10B	chr2	0	na
miR-1274A	2372	-0.0049243	0.0012246	5.98e-05	0.0132966	MCM3AP	chr21	0	na
miR-1274A	2372	0.00733678	0.00186393	8.52e-05	0.0170922	LRCH1	chr13	0	na
miR-1274A	2372	0.0126535	0.0033977	0.000200661	0.0308487	ATP8B4	chr15	0	na
miR-1274A	2372	-0.0253775	0.00638492	7.27e-05	0.0152765	RPS10P7	chr1	0	na
miR-1274A	2372	0.0197296	0.00449125	1.17e-05	0.00408921	SLC4A1	chr17	0	na
miR-1274A	2372	-0.00492831	0.00122542	5.96e-05	0.0132742	ARHGEF2	chr1	0	na
miR-1274A	2372	-0.0128088	0.00360303	0.000385534	0.0477588	C9orf170	chr9	0	na
miR-1274A	2372	0.00966509	0.0023735	4.82e-05	0.0114132	ALDH6A1	chr14	0	na
miR-1274A	2372	-0.00351184	0.000870735	5.68e-05	0.012826	NCOR2	chr12	0	na
miR-1274A	2372	0.00651633	0.00171138	0.000143937	0.0246267	APRT	chr16	0	na
miR-1274A	2372	0.00581442	0.0015659	0.000209523	0.0317654	LY6G6D	chr6	0	na
miR-1274A	2372	-0.0118904	0.00304168	9.53e-05	0.0184899		chr5	0	na
miR-1274A	2372	0.00582112	0.00164186	0.00039973	0.0489153	RSBN1	chr1	0	na
miR-1274A	2372	-0.00481339	0.00130421	0.000228847	0.0337307	ZC3H18	chr16	0	na
miR-1274A	2372	0.0230365	0.00447248	2.81e-07	0.000236914	SELENBP1	chr1	0	na
miR-1274A	2372	0.0117337	0.00290068	5.4e-05	0.012363	SLC1A5	chr19	0	na
miR-1274A	2372	-0.00946597	0.00200611	2.52e-06	0.00128112	BAT2L1	chr9	0	na
miR-1274A	2372	0.0124235	0.00332094	0.000187776	0.0294791	STEAP4	chr7	0	na
miR-1274A	2372	0.00573827	0.00157917	0.000285423	0.0391429	IARS2	chr1	0	na
miR-1274A	2372	-0.00745826	0.00181786	4.22e-05	0.0103747	RBM23	chr14	0	na
miR-1274A	2372	0.00832568	0.00224857	0.000218336	0.0326717	SLC25A46	chr5	0	na
miR-1274A	2372	-0.00521752	0.00135225	0.000117251	0.0214154	UBE4B	chr1	0	na
miR-1274A	2372	-0.00526435	0.00112152	2.84e-06	0.001405	MTA1	chr14	0	na
miR-1274A	2372	-0.00477172	0.00112718	2.39e-05	0.00690297	ZZEF1	chr17	0	na
miR-1274A	2372	-0.00709264	0.00160037	9.78e-06	0.00357742	FAM53B	chr10	0	na
miR-1274A	2372	-0.00623341	0.00146779	2.25e-05	0.00661249	GLYR1	chr16	0	na
miR-1274A	2372	-0.0107017	0.00221292	1.41e-06	0.000828117	PDHX	chr11	0	na
miR-1274A	2372	-0.00701173	0.00170895	4.22e-05	0.0103688	USP4	chr3	0	na
miR-1274A	2372	0.00881998	0.00211833	3.25e-05	0.00858636	ORMDL1	chr2	0	na
miR-1274A	2372	0.0109776	0.00298825	0.0002446	0.0352719	C10orf57	chr10	0	na
miR-1274A	2372	-0.00975007	0.00246298	7.76e-05	0.0159864	GGPS1	chr1	0	na
miR-1274A	2372	-0.00625856	0.00174008	0.00032901	0.0430569	C5orf41	chr5	0	na
miR-1274A	2372	0.00833574	0.00200924	3.46e-05	0.00900262	RPP30	chr10	0	na
miR-1274A	2372	0.00701983	0.00197936	0.000398114	0.0487916	POLRMT	chr19	0	na
miR-1274A	2372	-0.00492827	0.00133902	0.000238098	0.0346501	AKAP8	chr19	0	na
miR-1274A	2372	0.00866688	0.00242426	0.000357299	0.0455045	SNX3	chr6	0	na
miR-1274A	2372	-0.00610739	0.00146288	3.09e-05	0.00828433	OSBPL2	chr20	0	na
miR-1274A	2372	0.00808237	0.00209435	0.000116899	0.0213754	KIAA0368	chr9	0	na
miR-1274A	2372	-0.008228	0.00227365	0.000302258	0.0406741	ZUFSP	chr6	0	na
miR-1274A	2372	0.0195036	0.00504177	0.00011257	0.0207865	DSC2	chr18	0	na
miR-1274A	2372	0.0126111	0.00310966	5.17e-05	0.0119933	GLRX	chr5	0	na
miR-1274A	2372	0.0185807	0.00484942	0.000130732	0.023066	C14orf45	chr14	0	na
miR-1274A	2372	-0.00511755	0.00121214	2.52e-05	0.00716813	NUP214	chr9	0	na
miR-1274A	2372	0.0108657	0.00269055	5.55e-05	0.0126147	PNO1	chr2	0	na
miR-1274A	2372	-0.00600084	0.00149945	6.48e-05	0.0140849	TRPC4AP	chr20	0	na
miR-1274A	2372	-0.00701663	0.00188398	0.00020048	0.0308288	VPS36	chr13	0	na
miR-1274A	2372	-0.00509357	0.0013962	0.00026996	0.0377288	CELF1	chr11	0	na
miR-1274A	2372	0.00520751	0.00134856	0.000115769	0.0212185	KIAA0141	chr5	0	na
miR-1274A	2372	-0.00636977	0.00160331	7.32e-05	0.0153431	KLC1	chr14	0	na
miR-1274A	2372	0.00936592	0.00234216	6.56e-05	0.0142181	RCN2	chr15	0	na
miR-1274A	2372	-0.00585075	0.00130327	7.5e-06	0.00293056	BRD1	chr22	0	na
miR-1274A	2372	-0.00815484	0.00178243	5.01e-06	0.0021677	RAB11FIP1	chr8	0	na
miR-1274A	2372	0.0136186	0.00343309	7.5e-05	0.0155973	OR2AK2	chr1	0	na
miR-1274A	2372	0.0100515	0.00254381	8e-05	0.0163328	SH3BGRL3	chr1	0	na
miR-1274A	2372	0.010022	0.00227589	1.11e-05	0.0039455	RBMS1	chr2	0	na
miR-1274A	2372	-0.00736587	0.00155763	2.39e-06	0.00123357	PAN3	chr13	0	na
miR-1274A	2372	0.006881	0.00191257	0.000327666	0.0429391	GTF3C3	chr2	0	na
miR-1274A	2372	-0.0087843	0.00217271	5.45e-05	0.012439	SDF2	chr17	0	na
miR-1274A	2372	0.00861549	0.00205617	2.89e-05	0.00791271	TMEM126B	chr11	0	na
miR-1274A	2372	0.00728603	0.00189982	0.000128854	0.0228611	HDAC3	chr5	0	na
miR-1274A	2372	0.0104293	0.00225517	3.96e-06	0.00181008	NAMPT	chr7	0	na
miR-1274A	2372	-0.00687411	0.00149003	4.18e-06	0.00188464	DEPDC5	chr22	0	na
miR-1274A	2372	-0.0288478	0.0078471	0.000242082	0.035034	NCRNA00204	chrX	0	na
miR-1274A	2372	-0.0050659	0.00134883	0.000177065	0.0283258	ZBTB4	chr17	0	na
miR-1274A	2372	0.00520086	0.00142627	0.000271708	0.03789	SP5	chr2	0	na
miR-1274A	2372	-0.00660205	0.00172835	0.000137032	0.0238258	NPLOC4	chr17	0	na
miR-1274A	2372	0.01513	0.00337307	7.63e-06	0.00297125	BSG	chr19	0	na
miR-1274A	2372	-0.00751494	0.00211561	0.000389759	0.0481134	PPP1R15A	chr19	0	na
miR-1274A	2372	-0.006955	0.0016677	3.15e-05	0.00839756	CYTH1	chr17	0	na
miR-1274A	2372	0.0104315	0.00282095	0.000222463	0.0330868	SORD	chr15	0	na
miR-1274A	2372	0.00798327	0.00210449	0.000152373	0.0255854	CCS	chr11	0	na
miR-1274A	2372	-0.00989294	0.00259055	0.000137595	0.0238911	FBXL22	chr15	0	na
miR-1274A	2372	-0.00980661	0.00258658	0.000153659	0.0257318	MEA1	chr6	0	na
miR-1274A	2372	0.00818766	0.00227473	0.000325656	0.0427533	TSPO	chr22	0	na
miR-1274A	2372	0.0122437	0.00324869	0.00016813	0.0273418	DPP4	chr2	0	na
miR-1274A	2372	0.00727907	0.0020515	0.000395631	0.0485943	FAM113B	chr12	0	na
miR-1274A	2372	-0.0081919	0.00190528	1.78e-05	0.00557181	GOLGA4	chr3	0	na
miR-1274A	2372	-0.00567658	0.00143546	7.9e-05	0.0161778	PAPOLG	chr2	0	na
miR-1274A	2372	-0.00460957	0.00122351	0.000169001	0.0274337	CHFR	chr12	0	na
miR-1274A	2372	-0.00722173	0.00178327	5.3e-05	0.0121971	VCP	chr9	0	na
miR-1274A	2372	-0.00881132	0.00235237	0.000184268	0.0291182	HSBP1	chr16	0	na
miR-1274A	2372	-0.00982069	0.00255169	0.000121957	0.0220175	TADA2A	chr17	0	na
miR-1274A	2372	0.0156953	0.00417408	0.000173994	0.0279936	OR5M10	chr11	0	na
miR-1274A	2372	-0.00585055	0.00158891	0.000236599	0.0344952	ADPGK	chr15	0	na
miR-1274A	2372	-0.00869526	0.00227389	0.000134797	0.0235675	NDE1	chr16	0	na
miR-1274A	2372	0.0078122	0.00217264	0.00033027	0.04316	CMTM1	chr16	0	na
miR-1274A	2372	-0.00474369	0.00129678	0.000259797	0.0367422	U2AF2	chr19	0	na
miR-1274A	2372	0.00884433	0.00223512	7.82e-05	0.0160574	COX8A	chr11	0	na
miR-1274A	2372	0.00841455	0.00182821	4.4e-06	0.00196009	HRAS	chr11	0	na
miR-1274A	2372	0.0096641	0.00230794	2.93e-05	0.00798299	DOCK10	chr2	0	na
miR-1274A	2372	-0.00460423	0.00130167	0.000412377	0.0499266	UBR4	chr1	0	na
miR-1274A	2372	0.024831	0.00554092	7.78e-06	0.00301413	ALAS2	chrX	0	na
miR-1274A	2372	-0.00746799	0.00206506	0.000305152	0.0409248	ZNF143	chr11	0	na
miR-1274A	2372	-0.00669461	0.00156365	1.93e-05	0.00590924	GON4L	chr1	0	na
miR-1274A	2372	0.0058262	0.00158693	0.000246708	0.0354787	ALG3	chr3	0	na
miR-1274A	2372	-0.0061892	0.00156053	7.53e-05	0.0156355	DYNC1H1	chr14	0	na
miR-1274A	2372	-0.00710554	0.00182569	0.000102236	0.0194166	PSME3	chr17	0	na
miR-1274A	2372	0.0146097	0.00372032	8.85e-05	0.0175587	MC5R	chr18	0	na
miR-1274A	2372	-0.00664521	0.0014823	7.72e-06	0.00299703	SMARCC2	chr12	0	na
miR-1274A	2372	-0.00532557	0.00126381	2.61e-05	0.00735353	NBAS	chr2	0	na
miR-1274A	2372	0.00804558	0.00204728	8.75e-05	0.0174091	CDK6	chr7	0	na
miR-1276	624	0.0128307	0.00349668	0.000265971	0.037333	C4orf6	chr4	0	na
miR-1276	624	-0.00771161	0.00200039	0.000128904	0.0228675	KCNN1	chr19	0	na
miR-149-5p	531	0.0363431	0.0100594	0.000335048	0.0435996		chr12	0	na
miR-149-5p	531	-0.0166053	0.0043736	0.000165573	0.0270632	PPAN	chr19	0	145
miR-193b-3p	5278	0.00660665	0.0013839	1.86e-06	0.00102012	TMEM123	chr11	0	na
miR-193b-3p	5278	-0.00429455	0.001059	5.08e-05	0.0118533	SH2D2A	chr1	0	na
miR-193b-3p	5278	0.0103992	0.00149637	4.11e-12	2.4e-08	MAL	chr2	0	na
miR-193b-3p	5278	0.0131053	0.00178298	2.29e-13	2e-09	TXK	chr4	0	na
miR-193b-3p	5278	0.00768133	0.0017222	8.36e-06	0.00318368	ZC4H2	chrX	0	na
miR-193b-3p	5278	-0.00505944	0.00128443	8.29e-05	0.0167417	PRDM1	chr6	0	na
miR-193b-3p	5278	-0.00463577	0.00128339	0.00030656	0.0410636	FAM104A	chr17	0	na
miR-193b-3p	5278	-0.00440725	0.00103722	2.18e-05	0.00645571	CXCR3	chrX	0	na
miR-193b-3p	5278	0.00919327	0.0013847	3.47e-11	1.43e-07	SLC16A10	chr6	0	na
miR-193b-3p	5278	-0.00599432	0.0016758	0.000350717	0.0449524	RDM1	chr17	0	na
miR-193b-3p	5278	-0.00528936	0.0014344	0.000228756	0.0337234	CCDC77	chr12	0	na
miR-193b-3p	5278	0.00415004	0.00113729	0.000265767	0.0373108	GPR18	chr13	0	na
miR-193b-3p	5278	-0.00567299	0.00107924	1.53e-07	0.000145979	NCR3	chr6	0	na
miR-193b-3p	5278	0.00728866	0.00187864	0.000105849	0.0198881	BTLA	chr3	0	na
miR-193b-3p	5278	-0.00326829	0.000890683	0.000245527	0.0353529	PIGV	chr1	0	na
miR-193b-3p	5278	0.00366588	0.000910027	5.7e-05	0.0128521	PIM2	chrX	0	na
miR-193b-3p	5278	-0.0151474	0.00318859	2.08e-06	0.00111125	GNLY	chr2	0	143
miR-193b-3p	5278	0.00620649	0.00123164	4.83e-07	0.000362038	FAM134B	chr5	0	na
miR-193b-3p	5278	0.00549297	0.0015511	0.000401574	0.0490789	TIMD4	chr5	0	na
miR-193b-3p	5278	0.00530324	0.00122005	1.41e-05	0.00468027	SLC7A8	chr14	0	na
miR-193b-3p	5278	0.0101252	0.00284797	0.000380961	0.0474142	MS4A2	chr11	0	na
miR-193b-3p	5278	-0.00588536	0.00106647	3.58e-08	4.55e-05	FYN	chr6	0	na
miR-193b-3p	5278	-0.0142829	0.00324394	1.09e-05	0.00387948	TRGV3	chr7	0	na
miR-193b-3p	5278	-0.00314962	0.000770627	4.43e-05	0.0107534	PTPN7	chr1	0	na
miR-193b-3p	5278	-0.00780276	0.00212196	0.000238233	0.0346562	C12orf75	chr12	0	na
miR-193b-3p	5278	-0.00667167	0.00141721	2.57e-06	0.00130226	ARPC5L	chr9	0	na
miR-193b-3p	5278	0.00447135	0.00112258	6.89e-05	0.0147121	TMIGD2	chr19	0	na
miR-193b-3p	5278	0.00629895	0.0012381	3.75e-07	0.000298906	CD27	chr12	0	na
miR-193b-3p	5278	0.0111211	0.00150874	1.96e-13	1.77e-09	MYC	chr8	0	na
miR-193b-3p	5278	-0.00655625	0.00118011	2.9e-08	3.85e-05	C1orf59	chr1	0	na
miR-193b-3p	5278	-0.0169415	0.0021261	1.96e-15	3.46e-11	PTGDR	chr14	0	na
miR-193b-3p	5278	-0.0120448	0.00188086	1.65e-10	5.29e-07	SLAMF7	chr1	0	na
miR-193b-3p	5278	0.00569318	0.0011757	1.32e-06	0.00078513	KPNA5	chr6	0	na
miR-193b-3p	5278	0.0197568	0.00273676	5.99e-13	4.69e-09	LRRN3	chr7	0	na
miR-193b-3p	5278	0.00352927	0.000997489	0.000406439	0.0494314	PLEKHB1	chr11	0	na
miR-193b-3p	5278	-0.00802328	0.00124241	1.16e-10	3.96e-07	DNAJC1	chr10	0	na
miR-193b-3p	5278	0.014649	0.0039312	0.000196323	0.0303933	TNFRSF17	chr16	0	na
miR-193b-3p	5278	-0.00345941	0.000742999	3.3e-06	0.00158208	RABGAP1L	chr1	0	na
miR-193b-3p	5278	0.00888222	0.00124948	1.33e-12	9.14e-09	PDK1	chr2	0	144
miR-193b-3p	5278	-0.00446258	0.00120127	0.000205423	0.0313449	YWHAQ	chr2	0	na
miR-193b-3p	5278	-0.0156295	0.00245473	2.09e-10	6.47e-07	TARP	chr7	0	na
miR-193b-3p	5278	-0.0043141	0.00119984	0.000326664	0.0428403	IGFBP3	chr7	0	na
miR-193b-3p	5278	0.0085494	0.00214546	6.84e-05	0.0146343	HAVCR1	chr5	0	na
miR-193b-3p	5278	0.00691854	0.00104925	4.71e-11	1.86e-07	TCF7	chr5	0	na
miR-193b-3p	5278	0.00418608	0.000991296	2.45e-05	0.0070348	WDR75	chr2	0	na
miR-193b-3p	5278	-0.0200664	0.0032185	4.88e-10	1.31e-06	CCL4	chr17	0	na
miR-193b-3p	5278	-0.00448455	0.00105937	2.34e-05	0.00680174	PIK3CG	chr7	0	na
miR-193b-3p	5278	0.00700049	0.00196647	0.000374248	0.0468678	C10orf58	chr10	0	na
miR-193b-3p	5278	-0.00779239	0.00145813	9.47e-08	0.000100113	CD300A	chr17	0	na
miR-193b-3p	5278	-0.00800994	0.00147912	6.39e-08	7.29e-05	IL2RB	chr22	0	145
miR-193b-3p	5278	0.00522703	0.00143045	0.000260591	0.0368254	TMEM38B	chr9	0	na
miR-193b-3p	5278	0.0100251	0.00224079	7.84e-06	0.00303464	RAB30	chr11	0	na
miR-193b-3p	5278	0.0075116	0.00166228	6.35e-06	0.00258501	HIST1H4E	chr6	0	na
miR-193b-3p	5278	-0.0120029	0.00119251	1.29e-23	1.65e-18	PPP2R2B	chr5	0	na
miR-193b-3p	5278	0.00849518	0.00204967	3.46e-05	0.00899247	RPL18	chr19	0	na
miR-193b-3p	5278	-0.00333607	0.000893213	0.000189786	0.0296782	TBC1D5	chr3	0	na
miR-193b-3p	5278	-0.00589453	0.00122666	1.59e-06	0.000905101	FKBP11	chr12	0	na
miR-193b-3p	5278	0.00213492	0.000523992	4.68e-05	0.0111799	ALS2CL	chr3	0	146
miR-193b-3p	5278	0.00789632	0.00222954	0.000401049	0.0490296	IGSF9B	chr11	0	na
miR-193b-3p	5278	-0.00411002	0.000692951	3.2e-09	6.32e-06	MATK	chr19	0	na
miR-193b-3p	5278	0.0177969	0.00259903	8.38e-12	4.34e-08	NOG	chr17	0	na
miR-193b-3p	5278	-0.00310299	0.000696448	8.55e-06	0.00323211	MED15	chr22	0	na
miR-193b-3p	5278	0.00506904	0.00110845	4.92e-06	0.00213452	LINS	chr15	0	na
miR-193b-3p	5278	-0.00397892	0.00111001	0.000340694	0.0440879	PTGDS	chr9	0	na
miR-193b-3p	5278	0.00470936	0.00129904	0.000291419	0.0396809	LGALS17A	chr19	0	na
miR-193b-3p	5278	0.0295591	0.00289753	3.29e-24	4.83e-19	NPCDR1	chr3	0	na
miR-193b-3p	5278	-0.00821979	0.00141549	6.73e-09	1.18e-05		chr12	0	na
miR-193b-3p	5278	-0.011034	0.00161389	9.02e-12	4.58e-08	CD2	chr1	0	na
miR-193b-3p	5278	0.00744421	0.000975137	2.69e-14	3.25e-10	NOSIP	chr19	0	na
miR-193b-3p	5278	-0.00520474	0.00126374	3.87e-05	0.00975365	STAT4	chr2	0	na
miR-193b-3p	5278	0.0074548	0.00115002	9.86e-11	3.45e-07	GAL3ST4	chr7	0	na
miR-193b-3p	5278	0.00805307	0.00146777	4.29e-08	5.25e-05	KIAA0748	chr12	0	na
miR-193b-3p	5278	-0.0154025	0.00267817	9.37e-09	1.54e-05	GZMB	chr14	0	na
miR-193b-3p	5278	-0.00642238	0.0015714	4.43e-05	0.010754	ENPP5	chr6	0	na
miR-193b-3p	5278	0.00854666	0.00120841	1.72e-12	1.13e-08	BCL2	chr18	0	na
miR-193b-3p	5278	0.00453042	0.00101824	8.8e-06	0.00330139	NAA25	chr12	0	na
miR-193b-3p	5278	0.00462618	0.00112903	4.24e-05	0.0104101	FAM113B	chr12	0	na
miR-193b-3p	5278	-0.0113345	0.00202314	2.22e-08	3.1e-05	FASLG	chr1	0	na
miR-193b-3p	5278	0.00644324	0.00162473	7.42e-05	0.015475	STARD5	chr15	0	na
miR-193b-3p	5278	-0.00375021	0.000898637	3.05e-05	0.00821253	ACSL5	chr10	0	na
miR-193b-3p	5278	-0.00430559	0.00116039	0.000209035	0.0317112	SNTB2	chr16	0	na
miR-193b-3p	5278	0.0181316	0.00162375	1.25e-28	6.74e-23	IL6ST	chr5	0	na
miR-193b-3p	5278	0.0103979	0.00228971	5.72e-06	0.00238823	ANKRD55	chr5	0	na
miR-193b-3p	5278	-0.0181208	0.00430207	2.57e-05	0.00728642	KLRC3	chr12	0	na
miR-193b-3p	5278	-0.00333605	0.00094268	0.000405298	0.0493423	VPS33A	chr12	0	na
miR-193b-3p	5278	-0.0176368	0.00219939	1.31e-15	2.51e-11	TARP	chr7	0	na
miR-193b-3p	5278	-0.00900683	0.00120726	1e-13	1e-09	RGS9	chr17	0	na
miR-193b-3p	5278	-0.00645738	0.00178139	0.000291802	0.0397186	ELOVL6	chr4	0	na
miR-193b-3p	5278	-0.010259	0.00243498	2.56e-05	0.00726227		chr7	0	na
miR-193b-3p	5278	0.00551947	0.00150064	0.000237358	0.0345736	ENPP2	chr8	0	na
miR-193b-3p	5278	0.00916638	0.00219505	3.02e-05	0.00814663	FAM153B	chr5	0	na
miR-193b-3p	5278	0.0037629	0.0010498	0.000340919	0.0441075	AQP3	chr9	0	na
miR-193b-3p	5278	-0.0104752	0.00171529	1.09e-09	2.6e-06	F2R	chr5	0	na
miR-193b-3p	5278	0.00729236	0.00140437	2.15e-07	0.000192617	C6orf105	chr6	0	na
miR-193b-3p	5278	-0.00494781	0.00137047	0.000308716	0.0412599	LOC151534	chr2	0	na
miR-193b-3p	5278	0.00608467	0.00158838	0.000129255	0.0229063	ZNF300P1	chr5	0	144
miR-193b-3p	5278	-0.00894798	0.00135357	4.21e-11	1.68e-07	ITGB1	chr10	0	na
miR-193b-3p	5278	0.00956782	0.00236189	5.18e-05	0.0120063	TRAV8-3	chr14	0	na
miR-193b-3p	5278	-0.00370511	0.000869807	2.08e-05	0.00622911	C17orf66	chr17	0	na
miR-193b-3p	5278	-0.00903541	0.00159386	1.51e-08	2.27e-05	APOBEC3G	chr22	0	na
miR-193b-3p	5278	0.0089036	0.00115899	1.86e-14	2.41e-10	CA6	chr1	0	145
miR-193b-3p	5278	-0.00716038	0.00154869	3.86e-06	0.00177586	IKZF2	chr2	0	na
miR-193b-3p	5278	-0.00773911	0.00189757	4.6e-05	0.0110429	BMPR1A	chr10	0	145
miR-193b-3p	5278	-0.00902064	0.0015038	2.12e-09	4.58e-06	SLAMF6	chr1	0	na
miR-193b-3p	5278	-0.00480882	0.00125971	0.000136424	0.0237585	SLAMF1	chr1	0	na
miR-193b-3p	5278	0.00375912	0.000880015	1.97e-05	0.00599857	SUN1	chr7	0	na
miR-193b-3p	5278	-0.00613196	0.00133249	4.29e-06	0.00192111	ANXA2	chr15	0	na
miR-193b-3p	5278	-0.0134173	0.00159062	4.23e-17	1.25e-12	SYTL2	chr11	0	na
miR-193b-3p	5278	-0.00526592	0.00103408	3.66e-07	0.000293045	CAPN2	chr1	0	na
miR-193b-3p	5278	-0.00437982	0.00102548	1.98e-05	0.00601179	ELP3	chr8	0	na
miR-193b-3p	5278	0.003871	0.00100862	0.000125546	0.0224538	RFTN1	chr3	0	na
miR-193b-3p	5278	-0.00742204	0.0020458	0.000288426	0.039413	CD160	chr1	0	na
miR-193b-3p	5278	0.00392821	0.000864072	5.59e-06	0.00234896	HKDC1	chr10	0	na
miR-193b-3p	5278	-0.00457543	0.00124224	0.000232662	0.0341195	CHN2	chr7	0	na
miR-193b-3p	5278	0.00399092	0.000939612	2.2e-05	0.00649474	FLT3LG	chr19	0	na
miR-193b-3p	5278	-0.00408914	0.00114897	0.000375633	0.0469806	RNF115	chr1	0	na
miR-193b-3p	5278	0.00544564	0.00133165	4.39e-05	0.0106739	DPH5	chr1	0	na
miR-193b-3p	5278	0.00991563	0.00176544	2.05e-08	2.9e-05	TRAT1	chr3	0	na
miR-193b-3p	5278	-0.026701	0.00303885	2.06e-18	8.25e-14	KLRG1	chr12	0	na
miR-193b-3p	5278	-0.00665539	0.00110805	2e-09	4.41e-06	TBX21	chr17	0	na
miR-193b-3p	5278	0.00299341	0.000745855	6.07e-05	0.0134407	TMEM66	chr8	0	na
miR-193b-3p	5278	0.00299798	0.000835353	0.000335146	0.0436088	CRLF3	chr17	0	na
miR-193b-3p	5278	-0.0107575	0.00178612	1.83e-09	4.05e-06	C12orf33	chr12	0	na
miR-193b-3p	5278	-0.0109784	0.00134445	3.97e-16	9.03e-12	MYO6	chr6	0	na
miR-193b-3p	5278	0.00641379	0.00129535	7.6e-07	0.000512159	C9orf102	chr9	0	na
miR-193b-3p	5278	-0.00770475	0.00119823	1.39e-10	4.6e-07	CLDND2	chr19	0	na
miR-193b-3p	5278	-0.00587418	0.00151678	0.00010891	0.0202884	TIGIT	chr3	0	153
miR-193b-3p	5278	-0.0121645	0.00195084	4.86e-10	1.3e-06	PRSS23	chr11	0	na
miR-193b-3p	5278	-0.00315429	0.000822937	0.000128096	0.0227592	PSPC1	chr13	0	na
miR-193b-3p	5278	-0.00300644	0.000823553	0.000264218	0.0371601	CALHM2	chr10	0	na
miR-193b-3p	5278	-0.0124258	0.00188973	5.32e-11	2.05e-07	CST7	chr20	0	na
miR-193b-3p	5278	-0.00466873	0.00109258	1.96e-05	0.00597331	GTDC1	chr2	0	na
miR-193b-3p	5278	-0.00700226	0.00118731	3.92e-09	7.5e-06	STK39	chr2	0	na
miR-193b-3p	5278	0.0139428	0.00324841	1.8e-05	0.00561463	LOC100128252	chr19	0	na
miR-193b-3p	5278	-0.0117947	0.00255007	3.83e-06	0.00176448	FGFBP2	chr4	0	na
miR-193b-3p	5278	-0.00575387	0.00117416	9.85e-07	0.000626734	ZNF683	chr1	0	na
miR-193b-3p	5278	0.00634505	0.00172641	0.000239956	0.0348201	C6orf48	chr6	0	na
miR-193b-3p	5278	-0.00304531	0.000829684	0.000244547	0.0352675	NRBP1	chr2	0	145
miR-193b-3p	5278	-0.00317088	0.000859138	0.000225851	0.0334305	GON4L	chr1	0	na
miR-193b-3p	5278	0.00952739	0.00249637	0.000136928	0.023812	EIF1AX	chrX	0	na
miR-193b-3p	5278	0.00532029	0.00119818	9.17e-06	0.00340458	NAMPT	chr7	0	na
miR-193b-3p	5278	-0.0313148	0.00349168	4.12e-19	1.88e-14	LOC100132319	chr3	0	na
miR-193b-3p	5278	-0.00555962	0.00106343	1.78e-07	0.000165587	CBLB	chr3	0	na
miR-193b-3p	5278	-0.00969682	0.00183588	1.33e-07	0.000130961	CAMK2N1	chr1	0	na
miR-193b-3p	5278	0.00844696	0.00147937	1.19e-08	1.87e-05	EIF3E	chr8	0	na
miR-193b-3p	5278	0.0134831	0.00133618	1e-23	1.31e-18	ITGA6	chr2	0	na
miR-193b-3p	5278	-0.00758506	0.0017479	1.45e-05	0.00479718	GYG1	chr3	0	na
miR-193b-3p	5278	0.0057019	0.00138728	4.02e-05	0.0100131	ZNF529	chr19	0	na
miR-193b-3p	5278	-0.0196922	0.0033895	6.63e-09	1.16e-05	KLRF1	chr12	0	na
miR-193b-3p	5278	0.00561465	0.00120944	3.53e-06	0.00166223	CXCR4	chr2	0	na
miR-193b-3p	5278	0.0102092	0.00221172	4.01e-06	0.00182653	GCNT4	chr5	0	na
miR-193b-3p	5278	0.0093885	0.00205893	5.23e-06	0.00224014	RBM11	chr21	0	na
miR-193b-3p	5278	0.0138589	0.00345991	6.27e-05	0.0137599	LOC100131541	chr11	0	na
miR-193b-3p	5278	-0.00357308	0.000898922	7.14e-05	0.0150766	LGR6	chr1	0	na
miR-193b-3p	5278	-0.00874194	0.001771	8.21e-07	0.000544233	APOBEC3C	chr22	0	na
miR-193b-3p	5278	-0.0057199	0.00152878	0.000184909	0.0291786	ZNF487P	chr10	0	na
miR-193b-3p	5278	-0.00437393	0.00112997	0.000109779	0.0204103	EZR	chr6	0	na
miR-193b-3p	5278	0.00754769	0.00153486	9.03e-07	0.000586582	FLJ41327	chr2	0	na
miR-193b-3p	5278	-0.0070653	0.00184235	0.000127081	0.0226403	C2orf46	chr2	0	na
miR-193b-3p	5278	0.010472	0.00133965	6.5e-15	9.77e-11	LDHB	chr12	0	na
miR-193b-3p	5278	-0.0165152	0.00215002	1.87e-14	2.42e-10	CCL5	chr17	0	na
miR-193b-3p	5278	0.0105254	0.00198437	1.18e-07	0.00011912	LOC100132099	chr13	0	na
miR-193b-3p	5278	0.00470678	0.00131419	0.000344726	0.0444468	C12orf57	chr12	0	na
miR-193b-3p	5278	-0.00558637	0.00109699	3.66e-07	0.000292994	JAKMIP1	chr4	0	na
miR-193b-3p	5278	-0.00277644	0.00077323	0.000332824	0.043393	CLSTN3	chr12	0	158
miR-193b-3p	5278	-0.0173894	0.00259678	2.36e-11	1.02e-07	KLRB1	chr12	0	na
miR-193b-3p	5278	0.00711167	0.00166344	1.94e-05	0.00593101	CD28	chr2	0	na
miR-193b-3p	5278	-0.0196697	0.00255374	1.59e-14	2.1e-10	A2M	chr12	0	na
miR-193b-3p	5278	0.0205523	0.00190339	6.77e-27	1.82e-21	CCR7	chr17	0	na
miR-193b-3p	5278	0.00861671	0.00208723	3.71e-05	0.00946917		chr9	0	na
miR-193b-3p	5278	0.0209706	0.0022342	9.06e-21	6.65e-16	FHIT	chr3	0	na
miR-193b-3p	5278	-0.0180055	0.00233493	1.48e-14	1.99e-10	SAMD3	chr6	0	na
miR-193b-3p	5278	-0.0175808	0.00221803	2.74e-15	4.65e-11	KLRK1	chr12	0	na
miR-193b-3p	5278	-0.00607224	0.00166063	0.000258107	0.0365856	CXCR6	chr3	0	na
miR-193b-3p	5278	0.0042836	0.00102874	3.18e-05	0.00845024	PSIP1	chr9	0	142
miR-193b-3p	5278	-0.00597131	0.00152027	8.68e-05	0.0173204	AKD1	chr6	0	na
miR-193b-3p	5278	-0.00642124	0.00148579	1.58e-05	0.00508792	CD58	chr1	0	na
miR-193b-3p	5278	-0.0239318	0.00256845	1.71e-20	1.19e-15	GZMA	chr5	0	na
miR-193b-3p	5278	0.0183043	0.00218819	7.63e-17	2.12e-12	SCML1	chrX	0	na
miR-193b-3p	5278	0.00715633	0.00181539	8.18e-05	0.0165892	C17orf48	chr17	0	na
miR-193b-3p	5278	-0.0114535	0.00293697	9.75e-05	0.0187937	RPL39L	chr3	0	na
miR-193b-3p	5278	0.00683333	0.00106575	1.56e-10	5.08e-07	LEPROTL1	chr8	0	na
miR-193b-3p	5278	0.00535006	0.00141689	0.000161196	0.0265892	TMEM14E	chr3	0	na
miR-193b-3p	5278	-0.018918	0.00243141	8.63e-15	1.24e-10	NKG7	chr19	0	na
miR-219-1-3p	1934	0.0128698	0.00293173	1.2e-05	0.00416063	WDR88	chr19	0	na
miR-219-1-3p	1934	-0.00935509	0.00259312	0.00031705	0.0419796	FLII	chr17	0	na
miR-219-1-3p	1934	-0.0163975	0.00432591	0.000155067	0.025886	ILK	chr11	0	na
miR-219-1-3p	1934	-0.0198561	0.00539723	0.000240787	0.0349029	ENO3	chr17	0	na
miR-219-1-3p	1934	-0.0134674	0.00367137	0.000251039	0.0358863	GDI1	chrX	0	na
miR-491-5p	1872	-0.0108431	0.00260385	3.27e-05	0.00863379	LGALS1	chr22	0	na
miR-491-5p	1872	-0.00567726	0.00119394	2.14e-06	0.00113411	RBM39	chr20	0	na
miR-491-5p	1872	-0.00557719	0.00153531	0.000288365	0.0394058	ANKRD12	chr18	0	na
miR-491-5p	1872	-0.0102126	0.00207653	9.53e-07	0.000611408	CCDC91	chr12	0	na
miR-491-5p	1872	-0.00770108	0.0017425	1.05e-05	0.00376589	TRAPPC6B	chr14	0	na
miR-491-5p	1872	-0.00606923	0.0016821	0.000316761	0.041954	LIN7C	chr11	0	na
miR-491-5p	1872	0.0045473	0.00128128	0.000396492	0.0486629	XRCC5	chr2	0	na
miR-491-5p	1872	-0.00963942	0.00257284	0.000184837	0.0291709	VN1R1	chr19	0	na
miR-491-5p	1872	0.00864618	0.00232765	0.000209716	0.0317867	TCP1	chr6	0	na
miR-491-5p	1872	-0.0234539	0.00479624	1.1e-06	0.000679799	RPL35	chr9	0	na
miR-491-5p	1872	-0.0157122	0.00362112	1.51e-05	0.00492797	HIST1H4C	chr6	0	na
miR-491-5p	1872	-0.0103259	0.00237578	1.46e-05	0.00481211	C11orf10	chr11	0	na
miR-491-5p	1872	-0.0124708	0.00281028	9.64e-06	0.00354069	FAM47B	chrX	0	na
miR-491-5p	1872	-0.00857413	0.00218985	9.36e-05	0.0182509	GIMAP7	chr7	0	na
miR-491-5p	1872	-0.00906347	0.00214083	2.41e-05	0.00695027	ATP5I	chr4	0	na
miR-491-5p	1872	-0.00826032	0.0023037	0.000345092	0.0444727	CD52	chr1	0	na
miR-491-5p	1872	-0.00711423	0.00167082	2.17e-05	0.00642406	PLAC1	chrX	0	na
miR-491-5p	1872	-0.00896147	0.00222285	5.77e-05	0.0129684	RPL36AL	chr14	0	na
miR-491-5p	1872	0.0061359	0.00158516	0.000112295	0.0207506	VAMP3	chr1	0	na
miR-491-5p	1872	0.00533102	0.00142865	0.000196184	0.0303823	ZFAND3	chr6	0	na
miR-491-5p	1872	-0.00763497	0.00177209	1.73e-05	0.00545077	PSMA3	chr14	0	na
miR-491-5p	1872	-0.0143009	0.00277401	2.81e-07	0.000236593	RPL30	chr8	0	na
miR-491-5p	1872	-0.00480129	0.00121106	7.64e-05	0.0157945	FAM13B	chr5	0	na
miR-491-5p	1872	0.00655509	0.0015752	3.31e-05	0.00871869	C18orf8	chr18	0	na
miR-491-5p	1872	0.00504415	0.00139401	0.000304475	0.0408713	IARS2	chr1	0	na
miR-491-5p	1872	0.00861971	0.00216752	7.26e-05	0.0152667	PRDX4	chrX	0	na
miR-491-5p	1872	0.00965273	0.00271795	0.000392838	0.0483591		chr21	0	na
miR-491-5p	1872	-0.00605868	0.00168053	0.000320302	0.0422854	SHFM1	chr7	0	na
miR-543	4816	-0.00375126	0.00102537	0.000256514	0.0364258	C9orf16	chr9	0	na
miR-543	4816	0.0058309	0.00146727	7.17e-05	0.0151342	ST3GAL6	chr3	0	na
miR-543	4816	0.00469009	0.00109361	1.83e-05	0.00568276	C15orf39	chr15	0	141
miR-543	4816	0.00420975	0.000988954	2.11e-05	0.00629661	BEST1	chr11	0	na
miR-543	4816	-0.00855622	0.00233323	0.000247976	0.0355965	ATL3	chr11	0	na
miR-543	4816	-0.00255515	0.00070261	0.000279121	0.038566	CNTROB	chr17	0	na
miR-543	4816	-0.00398766	0.00102086	9.51e-05	0.0184626	DNAJC11	chr1	0	na
miR-543	4816	-0.00279714	0.00076646	0.000265648	0.0372995	ABCD4	chr14	0	na
miR-99b-3p	741	-0.00898994	0.00241353	0.000211531	0.0319477	HDHD3	chr9	0	na
miR-99b-3p	741	-0.00526506	0.00141092	0.000205988	0.0313976	HNRNPH1	chr5	0	na
miR-99b-3p	741	0.00625271	0.00168805	0.0002292	0.0337683	TRIM31	chr6	0	143

## Sheet: S7
Supplemental Table 7. Pathway analysis results
Pathway	Gene Index	Gene	Associated miRNA	miRNA-mRNA association p-value	miRNA-mRNA association FDR
Metabolic pathways	1	UGP2	hsa-miR-30a-5p	7.53e-06	0.00294075
Metabolic pathways	2	POLR2F	hsa-miR-126-3p	1.02e-20	7.26e-16
Metabolic pathways	3	MDH2	hsa-miR-126-3p	4.25e-05	0.0104202
Metabolic pathways	4	ATP5I	hsa-miR-183-3p	4.05e-05	0.0100638
Metabolic pathways	5	ATP6V1B2	hsa-miR-320b	6.66e-07	0.000463368
Metabolic pathways	6	ST3GAL6	hsa-miR-320b	8.39e-05	0.0168931
Metabolic pathways	7	NT5C3	hsa-miR-25-5p	0.000204564	0.0312582
Metabolic pathways	8	POLR3K	hsa-miR-126-3p	3.09e-05	0.00828799
Metabolic pathways	9	ALOX5	hsa-miR-30a-5p	3.89e-08	4.87e-05
Metabolic pathways	10	ATP6V0B	hsa-miR-25-5p	1.33e-10	4.45e-07
Metabolic pathways	11	ASNS	hsa-miR-766-3p	4.84e-05	0.0114439
Metabolic pathways	12	UQCRC2	hsa-miR-30a-5p	0.000208873	0.0316966
Metabolic pathways	13	RPN2	hsa-miR-25-5p	4.76e-06	0.00208232
Metabolic pathways	14	TALDO1	hsa-miR-126-3p	4.22e-05	0.0103715
Metabolic pathways	15	AHCYL1	hsa-miR-30d-5p	4.81e-05	0.01141
Metabolic pathways	16	DLD	hsa-miR-320b	0.000347426	0.0446713
Metabolic pathways	17	DNMT1	hsa-miR-126-3p	9.84e-06	0.00359382
Metabolic pathways	18	MMAB	hsa-miR-942	0.000315593	0.0418462
Metabolic pathways	19	GLYCTK	hsa-miR-25-5p	8.34e-05	0.0168252
Metabolic pathways	20	SMPD2	hsa-miR-30a-5p	0.000394359	0.0484884
Metabolic pathways	21	ATP6V1G1	hsa-miR-25-5p	0.000120659	0.0218452
Metabolic pathways	22	POLR2G	hsa-miR-766-3p	0.000286086	0.0392095
Metabolic pathways	23	PIGK	hsa-miR-601	5.48e-05	0.0124852
Metabolic pathways	24	UQCRQ	hsa-miR-30a-5p	2.79e-06	0.00139031
Metabolic pathways	25	UPP1	hsa-miR-126-3p	0.000362634	0.0459314
Metabolic pathways	26	ATP5E	hsa-miR-183-3p	1.85e-05	0.00571545
Metabolic pathways	27	ODC1	hsa-miR-183-3p	0.000131054	0.0231025
Metabolic pathways	28	IDH1	hsa-miR-183-3p	9.77e-05	0.018815
Metabolic pathways	29	PDHX	hsa-miR-30a-5p	5.81e-08	6.74e-05
Metabolic pathways	30	NDST1	hsa-miR-29b-2-5p	0.000409772	0.0496982
Metabolic pathways	31	AK1	hsa-miR-766-3p	1.01e-07	0.000105374
Metabolic pathways	32	TCIRG1	hsa-miR-25-5p	1.85e-09	4.07e-06
Metabolic pathways	33	PAFAH2	hsa-miR-126-3p	2.3e-05	0.00671729
Metabolic pathways	34	ACSL6	hsa-miR-126-3p	3.66e-06	0.00170557
Metabolic pathways	35	NDUFA1	hsa-miR-183-3p	2.01e-06	0.00108262
Metabolic pathways	36	NDUFS3	hsa-miR-25-5p	4.42e-06	0.00197002
Metabolic pathways	37	GALNT10	hsa-miR-30a-5p	0.0001974	0.0304995
Metabolic pathways	38	NDUFB7	hsa-miR-942	0.000217839	0.0326186
Metabolic pathways	39	NDUFA8	hsa-miR-942	0.000120443	0.0218255
Metabolic pathways	40	DGUOK	hsa-miR-26a-1-3p	1.44e-05	0.00476085
Metabolic pathways	41	LTA4H	hsa-miR-183-3p	2.26e-05	0.0066295
Metabolic pathways	42	ST3GAL1	hsa-miR-20a-5p	0.000160036	0.0264564
Metabolic pathways	43	CHPF2	hsa-miR-25-5p	1.2e-06	0.000728683
Metabolic pathways	44	ATP6V0E1	hsa-miR-766-3p	3.28e-05	0.00864602
Metabolic pathways	45	COX6B1	hsa-miR-30a-5p	0.000360244	0.0457483
Metabolic pathways	46	GCLM	hsa-miR-126-3p	0.000317972	0.0420615
Metabolic pathways	47	CMAS	hsa-miR-25-5p	0.000403354	0.0492083
Metabolic pathways	48	AUH	hsa-miR-26a-1-3p	0.000324675	0.0426695
Metabolic pathways	49	MAN1A2	hsa-miR-29b-2-5p	1.91e-05	0.00586236
Metabolic pathways	50	JMJD7-PLA2G4B	hsa-miR-25-5p	2.16e-05	0.00641415
Metabolic pathways	51	ALG8	hsa-miR-942	1.71e-05	0.00538834
Metabolic pathways	52	TKT	hsa-miR-126-3p	1.43e-06	0.000834319
Metabolic pathways	53	APRT	hsa-miR-30a-5p	0.000282415	0.0388582
Metabolic pathways	54	ATP5B	hsa-miR-26a-1-3p	3.3e-05	0.00869578
Metabolic pathways	55	PIGU	hsa-miR-766-3p	0.000277457	0.038414
Metabolic pathways	56	COX6C	hsa-miR-30a-5p	1.95e-06	0.0010583
Metabolic pathways	57	ST6GALNAC4	hsa-miR-126-3p	0.000143241	0.0245476
Metabolic pathways	58	TK2	hsa-miR-29b-2-5p	0.000393135	0.0483846
Metabolic pathways	59	COQ6	hsa-miR-766-3p	0.00020332	0.031131
Metabolic pathways	60	GNS	hsa-miR-126-3p	0.000142284	0.0244518
Metabolic pathways	61	NDUFA2	hsa-miR-30a-5p	0.000180526	0.0287076
Metabolic pathways	62	AMY2B	hsa-miR-25-5p	7.15e-05	0.0151054
Metabolic pathways	63	PFKL	hsa-miR-766-3p	2.7e-05	0.00752781
Metabolic pathways	64	DAD1	hsa-miR-30a-5p	0.000388698	0.0480352
Metabolic pathways	65	NME4	hsa-miR-183-3p	0.000137185	0.0238396
Metabolic pathways	66	PTGS1	hsa-miR-668	0.000152972	0.0256548
Metabolic pathways	67	COX7B	hsa-miR-183-3p	7.93e-05	0.0162193
Metabolic pathways	68	NDUFA3	hsa-miR-126-3p	0.00032441	0.0426463
Metabolic pathways	69	PLCB2	hsa-miR-26a-1-3p	2.08e-06	0.00111048
Metabolic pathways	70	HK3	hsa-miR-25-5p	3.12e-05	0.0083376
Metabolic pathways	71	LDHB	hsa-miR-126-3p	0.000112725	0.0208102
Metabolic pathways	72	AMPD2	hsa-miR-320b	7.41e-05	0.0154669
Metabolic pathways	73	ATP5L	hsa-miR-26a-1-3p	0.000325817	0.0427686
Metabolic pathways	74	GUK1	hsa-miR-183-3p	6.06e-06	0.00249339
Metabolic pathways	75	ALG6	hsa-miR-29b-2-5p	0.000390396	0.0481663
Metabolic pathways	76	PIGT	hsa-miR-25-5p	5.17e-05	0.0119921
Metabolic pathways	77	AGPAT4	hsa-miR-668	3.29e-05	0.00867117
Metabolic pathways	78	ADSL	hsa-miR-26a-1-3p	0.000403268	0.0492002
Metabolic pathways	79	HSD17B4	hsa-miR-126-3p	0.000111142	0.020598
Metabolic pathways	80	HGSNAT	hsa-miR-30a-5p	4.91e-06	0.00213218
Metabolic pathways	81	POLR2A	hsa-miR-26a-1-3p	7.43e-12	3.91e-08
Metabolic pathways	82	IDS	hsa-miR-766-3p	0.000383739	0.0476143
Metabolic pathways	83	ADSS	hsa-miR-320b	0.000134517	0.0235399
Metabolic pathways	84	CAT	hsa-miR-126-3p	0.000313023	0.0416149
Metabolic pathways	85	POLE2	hsa-miR-25-5p	0.000112611	0.0207915
Metabolic pathways	86	PGP	hsa-miR-320b	8.03e-05	0.0163753
Metabolic pathways	87	ATP6V1F	hsa-miR-30a-5p	7.83e-05	0.0160676
Metabolic pathways	88	ATP5C1	hsa-miR-766-3p	5.38e-05	0.0123331
Metabolic pathways	89	DCK	hsa-miR-126-3p	1.5e-13	1.4e-09
Metabolic pathways	90	QARS	hsa-miR-29b-2-5p	0.000256032	0.0363776
Metabolic pathways	91	DEGS1	hsa-miR-30a-5p	1.89e-05	0.00581874
Metabolic pathways	92	COX8A	hsa-miR-126-3p	6.87e-05	0.0146665
Metabolic pathways	93	GLB1	hsa-miR-30a-5p	3.85e-05	0.00971275
Metabolic pathways	94	NT5C1B	hsa-miR-30a-5p	2.17e-05	0.00642269
Metabolic pathways	95	HK1	hsa-miR-126-3p	5.29e-08	6.25e-05
Metabolic pathways	96	ACADM	hsa-miR-126-3p	6.27e-05	0.0137601
Metabolic pathways	97	ADK	hsa-miR-30a-5p	0.000151199	0.0254634
Metabolic pathways	98	ACADVL	hsa-miR-183-3p	3.9e-05	0.00979956
Metabolic pathways	99	HEXA	hsa-miR-126-3p	8.45e-05	0.0169817
Metabolic pathways	100	PCYT1A	hsa-miR-766-3p	0.000381059	0.0474191
Metabolic pathways	101	NADK	hsa-miR-766-3p	0.000338187	0.0438773
Metabolic pathways	102	PIP5K1B	hsa-miR-126-3p	4.78e-09	8.84e-06
Chemokine signaling pathway	1	BRAF	hsa-miR-126-3p	9.8e-07	0.000624338
Chemokine signaling pathway	2	GRK5	hsa-miR-126-3p	0.000385348	0.0477479
Chemokine signaling pathway	3	GNG11	hsa-miR-668	3.77e-07	0.000299696
Chemokine signaling pathway	4	LYN	hsa-miR-766-3p	1.32e-07	0.000130209
Chemokine signaling pathway	5	CRKL	hsa-miR-126-3p	3.45e-05	0.00897569
Chemokine signaling pathway	6	VAV1	hsa-miR-26a-1-3p	3.74e-05	0.00951146
Chemokine signaling pathway	7	RAP1A	hsa-miR-25-5p	0.000206239	0.03142
Chemokine signaling pathway	8	ADRBK1	hsa-miR-126-3p	0.000221286	0.0329655
Chemokine signaling pathway	9	GNB5	hsa-miR-126-3p	4.12e-06	0.00186511
Chemokine signaling pathway	10	PRKCD	hsa-miR-26a-1-3p	0.00030141	0.0405938
Chemokine signaling pathway	11	PIK3R3	hsa-miR-126-3p	4.8e-05	0.0113824
Chemokine signaling pathway	12	PIK3CD	hsa-miR-25-5p	8.5e-05	0.0170616
Chemokine signaling pathway	13	GNAI2	hsa-miR-30a-5p	5.09e-06	0.00219458
Chemokine signaling pathway	14	PLCB2	hsa-miR-26a-1-3p	2.08e-06	0.00111048
Chemokine signaling pathway	15	PPBP	hsa-miR-126-3p	2.63e-08	3.55e-05
Chemokine signaling pathway	16	GRK4	hsa-miR-29b-2-5p	0.000139543	0.0241325
Chemokine signaling pathway	17	NRAS	hsa-miR-126-3p	2.16e-08	3.03e-05
Chemokine signaling pathway	18	AKT1	hsa-miR-126-3p	5.39e-05	0.0123409
Chemokine signaling pathway	19	SOS1	hsa-miR-30a-5p	0.000369616	0.0464899
Chemokine signaling pathway	20	PREX1	hsa-miR-26a-1-3p	1.53e-05	0.00497479
Chemokine signaling pathway	21	PTK2	hsa-miR-942	3.25e-05	0.00858398
Chemokine signaling pathway	22	GNAI3	hsa-miR-766-3p	5.14e-05	0.0119524
Chemokine signaling pathway	23	RASGRP2	hsa-miR-25-5p	1.18e-05	0.00412848
Chemokine signaling pathway	24	GRB2	hsa-miR-30d-5p	0.000262054	0.0369556
Chemokine signaling pathway	25	GNG2	hsa-miR-126-3p	8.32e-06	0.00317104
Chemokine signaling pathway	26	CXCR4	hsa-miR-30a-5p	1.45e-06	0.000843728
Chemokine signaling pathway	27	WAS	hsa-miR-183-3p	3.43e-05	0.00894311
Chemokine signaling pathway	28	GNB4	hsa-miR-25-5p	5.7e-05	0.0128606
Chemokine signaling pathway	29	AKT3	hsa-miR-601	1.58e-05	0.00508488
Chemokine signaling pathway	30	NFKBIA	hsa-miR-30d-5p	2.58e-05	0.0073131
Chemokine signaling pathway	31	ARRB1	hsa-miR-668	0.000164471	0.0269412
Chemokine signaling pathway	32	GSK3B	hsa-miR-126-3p	1.69e-06	0.000950169
Chemokine signaling pathway	33	CXCL1	hsa-miR-126-3p	1.46e-05	0.00479972
Chemokine signaling pathway	34	PTK2B	hsa-miR-30a-5p	6.17e-06	0.0025279
Chemokine signaling pathway	35	MAPK1	hsa-miR-126-3p	0.000137648	0.0238986
Chemokine signaling pathway	36	CCL18	hsa-miR-30a-5p	0.000109373	0.0203544
Regulation of actin cytoskeleton	1	WASF2	hsa-miR-126-3p	1.18e-05	0.00410816
Regulation of actin cytoskeleton	2	SSH2	hsa-miR-601	5.38e-05	0.0123252
Regulation of actin cytoskeleton	3	BRAF	hsa-miR-126-3p	9.8e-07	0.000624338
Regulation of actin cytoskeleton	4	ARHGEF7	hsa-miR-183-3p	0.000287684	0.0393516
Regulation of actin cytoskeleton	5	ITGAM	hsa-miR-26a-1-3p	3.49e-05	0.00904283
Regulation of actin cytoskeleton	6	MYH9	hsa-miR-26a-1-3p	7.96e-07	0.000531098
Regulation of actin cytoskeleton	7	PDGFRA	hsa-miR-126-3p	1.18e-05	0.0041129
Regulation of actin cytoskeleton	8	MYH10	hsa-miR-183-3p	0.000179764	0.0286222
Regulation of actin cytoskeleton	9	PIP4K2A	hsa-miR-766-3p	0.000330043	0.0431396
Regulation of actin cytoskeleton	10	CRKL	hsa-miR-126-3p	3.45e-05	0.00897569
Regulation of actin cytoskeleton	11	VAV1	hsa-miR-26a-1-3p	3.74e-05	0.00951146
Regulation of actin cytoskeleton	12	ARPC1B	hsa-miR-20a-5p	0.000215969	0.0324117
Regulation of actin cytoskeleton	13	ARPC5	hsa-miR-766-3p	0.000106099	0.019922
Regulation of actin cytoskeleton	14	ARHGEF1	hsa-miR-25-5p	0.000147306	0.025013
Regulation of actin cytoskeleton	15	FGD3	hsa-miR-26a-1-3p	0.000156836	0.0260923
Regulation of actin cytoskeleton	16	PIK3R3	hsa-miR-126-3p	4.8e-05	0.0113824
Regulation of actin cytoskeleton	17	PIK3CD	hsa-miR-25-5p	8.5e-05	0.0170616
Regulation of actin cytoskeleton	18	PPP1CA	hsa-miR-30a-5p	0.000404642	0.0492971
Regulation of actin cytoskeleton	19	ITGAX	hsa-miR-183-3p	2.9e-05	0.00793187
Regulation of actin cytoskeleton	20	CFL1	hsa-miR-25-5p	2.34e-05	0.00679299
Regulation of actin cytoskeleton	21	NRAS	hsa-miR-126-3p	2.16e-08	3.03e-05
Regulation of actin cytoskeleton	22	SOS1	hsa-miR-30a-5p	0.000369616	0.0464899
Regulation of actin cytoskeleton	23	PIP4K2C	hsa-miR-30a-5p	0.000152776	0.0256308
Regulation of actin cytoskeleton	24	ITGA5	hsa-miR-26a-1-3p	0.000141668	0.0243823
Regulation of actin cytoskeleton	25	DIAPH2	hsa-miR-183-3p	2.12e-05	0.00631695
Regulation of actin cytoskeleton	26	ACTN1	hsa-miR-668	0.00026531	0.0372736
Regulation of actin cytoskeleton	27	ARHGEF12	hsa-miR-766-3p	2.16e-06	0.00114259
Regulation of actin cytoskeleton	28	PTK2	hsa-miR-942	3.25e-05	0.00858398
Regulation of actin cytoskeleton	29	DIAPH1	hsa-miR-30a-5p	9.35e-05	0.0182305
Regulation of actin cytoskeleton	30	ITGB2	hsa-miR-26a-1-3p	2.1e-06	0.00111979
Regulation of actin cytoskeleton	31	GNA12	hsa-miR-766-3p	0.000295349	0.0400583
Regulation of actin cytoskeleton	32	WAS	hsa-miR-183-3p	3.43e-05	0.00894311
Regulation of actin cytoskeleton	33	NCKAP1L	hsa-miR-29b-2-5p	0.000219046	0.0327496
Regulation of actin cytoskeleton	34	MYLK	hsa-miR-668	0.000344379	0.0444222
Regulation of actin cytoskeleton	35	PPP1CB	hsa-miR-126-3p	1.08e-06	0.000670868
Regulation of actin cytoskeleton	36	MAPK1	hsa-miR-126-3p	0.000137648	0.0238986
Regulation of actin cytoskeleton	37	PIP5K1B	hsa-miR-126-3p	4.78e-09	8.84e-06
Endocytosis	1	CHMP2A	hsa-miR-126-3p	4.27e-14	4.81e-10
Endocytosis	2	GRK5	hsa-miR-126-3p	0.000385348	0.0477479
Endocytosis	3	AP2M1	hsa-miR-668	0.000366432	0.0462407
Endocytosis	4	VTA1	hsa-miR-766-3p	0.000171314	0.0277116
Endocytosis	5	NEDD4L	hsa-miR-766-3p	0.000119159	0.0216579
Endocytosis	6	PDGFRA	hsa-miR-126-3p	1.18e-05	0.0041129
Endocytosis	7	TGFBR2	hsa-miR-766-3p	0.000101969	0.0193826
Endocytosis	8	RUFY1	hsa-miR-126-3p	5.3e-06	0.00226151
Endocytosis	9	RAB11A	hsa-miR-30a-5p	5.04e-05	0.0117874
Endocytosis	10	VPS25	hsa-miR-766-3p	6.06e-06	0.00249267
Endocytosis	11	EEA1	hsa-miR-126-3p	1.82e-05	0.0056568
Endocytosis	12	SH3KBP1	hsa-miR-29b-2-5p	0.00015624	0.0260244
Endocytosis	13	TFRC	hsa-miR-183-3p	2.23e-05	0.00656294
Endocytosis	14	ADRBK1	hsa-miR-126-3p	0.000221286	0.0329655
Endocytosis	15	IGF1R	hsa-miR-601	0.000286784	0.0392618
Endocytosis	16	DNM2	hsa-miR-26a-1-3p	0.000293721	0.0398968
Endocytosis	17	AP2B1	hsa-miR-126-3p	8.73e-05	0.0173919
Endocytosis	18	CLTB	hsa-miR-183-3p	1.49e-05	0.00488233
Endocytosis	19	GRK4	hsa-miR-29b-2-5p	0.000139543	0.0241325
Endocytosis	20	VPS37A	hsa-miR-30a-5p	0.000174848	0.0280889
Endocytosis	21	RAB7A	hsa-miR-25-5p	0.000215333	0.0323464
Endocytosis	22	ITCH	hsa-miR-766-3p	0.000159792	0.0264251
Endocytosis	23	DNAJC6	hsa-miR-766-3p	0.000112555	0.0207851
Endocytosis	24	VPS4B	hsa-miR-942	0.000199478	0.0307273
Endocytosis	25	CBLB	hsa-miR-126-3p	0.00014452	0.0246915
Endocytosis	26	SMAD2	hsa-miR-25-5p	6.39e-06	0.00259347
Endocytosis	27	CXCR4	hsa-miR-30a-5p	1.45e-06	0.000843728
Endocytosis	28	CHMP4A	hsa-miR-126-3p	3.71e-06	0.00172196
Endocytosis	29	AP2A1	hsa-miR-766-3p	0.00012073	0.0218555
Endocytosis	30	ARAP1	hsa-miR-126-3p	1.9e-10	5.96e-07
Endocytosis	31	SH3GLB2	hsa-miR-766-3p	8.12e-09	1.37e-05
Endocytosis	32	ARRB1	hsa-miR-668	0.000164471	0.0269412
Endocytosis	33	TSG101	hsa-miR-601	0.000110905	0.0205715
Endocytosis	34	ARFGAP3	hsa-miR-29b-2-5p	7.59e-05	0.0157306
Endocytosis	35	CSF1R	hsa-miR-766-3p	0.000165498	0.0270545
Endocytosis	36	PIP5K1B	hsa-miR-126-3p	4.78e-09	8.84e-06
Ubiquitin mediated proteolysis	1	UBE2D3	hsa-miR-766-3p	5.95e-05	0.013246
Ubiquitin mediated proteolysis	2	UBE2F	hsa-miR-126-3p	8.29e-06	0.00316317
Ubiquitin mediated proteolysis	3	CUL4A	hsa-miR-126-3p	2.74e-09	5.6e-06
Ubiquitin mediated proteolysis	4	TRIP12	hsa-miR-126-3p	4.61e-06	0.00203482
Ubiquitin mediated proteolysis	5	UBA1	hsa-miR-26a-1-3p	2.63e-08	3.55e-05
Ubiquitin mediated proteolysis	6	ITCH	hsa-miR-766-3p	0.000159792	0.0264251
Ubiquitin mediated proteolysis	7	UBA3	hsa-miR-766-3p	0.000241548	0.0349787
Ubiquitin mediated proteolysis	8	SKP2	hsa-miR-126-3p	1.15e-07	0.000117064
Ubiquitin mediated proteolysis	9	CBLB	hsa-miR-126-3p	0.00014452	0.0246915
Ubiquitin mediated proteolysis	10	UBE2H	hsa-miR-126-3p	1.93e-06	0.00105145
Ubiquitin mediated proteolysis	11	NEDD4L	hsa-miR-766-3p	0.000119159	0.0216579
Ubiquitin mediated proteolysis	12	UBE4A	hsa-miR-126-3p	5.06e-07	0.000375174
Ubiquitin mediated proteolysis	13	CDC26	hsa-miR-126-3p	3.3e-09	6.48e-06
Ubiquitin mediated proteolysis	14	UBE2K	hsa-miR-126-3p	1.9e-05	0.0058409
Ubiquitin mediated proteolysis	15	UBE2E1	hsa-miR-126-3p	1.47e-05	0.00484262
Ubiquitin mediated proteolysis	16	UBE2O	hsa-miR-126-3p	1.74e-08	2.53e-05
Ubiquitin mediated proteolysis	17	CDC16	hsa-miR-126-3p	0.000125931	0.0224967
Ubiquitin mediated proteolysis	18	CDC34	hsa-miR-183-3p	4.04e-06	0.00183748
Ubiquitin mediated proteolysis	19	CDC27	hsa-miR-942	5.68e-05	0.0128195
Ubiquitin mediated proteolysis	20	UBA7	hsa-miR-25-5p	4.21e-05	0.0103528
Ubiquitin mediated proteolysis	21	UBE2D2	hsa-miR-25-5p	6.1e-05	0.0134861
Ubiquitin mediated proteolysis	22	UBE2B	hsa-miR-25-5p	1.31e-06	0.000781331
Ubiquitin mediated proteolysis	23	FBXW7	hsa-miR-126-3p	9.49e-05	0.018449
Ubiquitin mediated proteolysis	24	HERC4	hsa-miR-30a-5p	7.78e-05	0.016013
Ubiquitin mediated proteolysis	25	UBE2G1	hsa-miR-30a-5p	3.84e-07	0.000304156
Ubiquitin mediated proteolysis	26	UBE3B	hsa-miR-126-3p	0.000222731	0.0331114
Ubiquitin mediated proteolysis	27	UBE2N	hsa-miR-766-3p	6.73e-05	0.014466
Ubiquitin mediated proteolysis	28	DDB1	hsa-miR-126-3p	0.000312969	0.04161
Huntington's disease	1	CREB3L2	hsa-miR-183-3p	0.00037921	0.0472692
Huntington's disease	2	TFAM	hsa-miR-30a-5p	0.00022897	0.0337457
Huntington's disease	3	AP2M1	hsa-miR-668	0.000366432	0.0462407
Huntington's disease	4	POLR2F	hsa-miR-126-3p	1.02e-20	7.26e-16
Huntington's disease	5	SOD2	hsa-miR-126-3p	0.000337663	0.0438316
Huntington's disease	6	TP53	hsa-miR-29b-2-5p	0.000280686	0.0386961
Huntington's disease	7	ATP5B	hsa-miR-26a-1-3p	3.3e-05	0.00869578
Huntington's disease	8	COX6C	hsa-miR-30a-5p	1.95e-06	0.0010583
Huntington's disease	9	NDUFA2	hsa-miR-30a-5p	0.000180526	0.0287076
Huntington's disease	10	DCTN4	hsa-miR-126-3p	2.53e-05	0.00719604
Huntington's disease	11	UQCRC2	hsa-miR-30a-5p	0.000208873	0.0316966
Huntington's disease	12	AP2B1	hsa-miR-126-3p	8.73e-05	0.0173919
Huntington's disease	13	COX7B	hsa-miR-183-3p	7.93e-05	0.0162193
Huntington's disease	14	CLTB	hsa-miR-183-3p	1.49e-05	0.00488233
Huntington's disease	15	NDUFA3	hsa-miR-126-3p	0.00032441	0.0426463
Huntington's disease	16	PLCB2	hsa-miR-26a-1-3p	2.08e-06	0.00111048
Huntington's disease	17	SOD1	hsa-miR-20a-5p	5.44e-06	0.00230261
Huntington's disease	18	POLR2G	hsa-miR-766-3p	0.000286086	0.0392095
Huntington's disease	19	UQCRQ	hsa-miR-30a-5p	2.79e-06	0.00139031
Huntington's disease	20	ATP5E	hsa-miR-183-3p	1.85e-05	0.00571545
Huntington's disease	21	POLR2A	hsa-miR-26a-1-3p	7.43e-12	3.91e-08
Huntington's disease	22	HTT	hsa-miR-30a-5p	0.000113366	0.0208936
Huntington's disease	23	ATP5C1	hsa-miR-766-3p	5.38e-05	0.0123331
Huntington's disease	24	AP2A1	hsa-miR-766-3p	0.00012073	0.0218555
Huntington's disease	25	TBPL1	hsa-miR-942	2.56e-06	0.00129856
Huntington's disease	26	NDUFA1	hsa-miR-183-3p	2.01e-06	0.00108262
Huntington's disease	27	COX8A	hsa-miR-126-3p	6.87e-05	0.0146665
Huntington's disease	28	NDUFS3	hsa-miR-25-5p	4.42e-06	0.00197002
Huntington's disease	29	APAF1	hsa-miR-320b	0.000229871	0.0338291
Huntington's disease	30	NDUFA8	hsa-miR-942	0.000120443	0.0218255
Huntington's disease	31	NDUFB7	hsa-miR-942	0.000217839	0.0326186
Huntington's disease	32	COX6B1	hsa-miR-30a-5p	0.000360244	0.0457483
Alzheimer's disease	1	ADAM17	hsa-miR-126-3p	2.73e-05	0.00759411
Alzheimer's disease	2	APH1A	hsa-miR-25-5p	7.15e-07	0.000489388
Alzheimer's disease	3	UQCRQ	hsa-miR-30a-5p	2.79e-06	0.00139031
Alzheimer's disease	4	ATP5E	hsa-miR-183-3p	1.85e-05	0.00571545
Alzheimer's disease	5	ATP5B	hsa-miR-26a-1-3p	3.3e-05	0.00869578
Alzheimer's disease	6	COX6C	hsa-miR-30a-5p	1.95e-06	0.0010583
Alzheimer's disease	7	SNCA	hsa-miR-183-3p	2.4e-06	0.00123622
Alzheimer's disease	8	FAS	hsa-miR-29b-2-5p	0.000172766	0.0278663
Alzheimer's disease	9	IDE	hsa-miR-766-3p	0.000101792	0.0193626
Alzheimer's disease	10	CALML5	hsa-miR-668	0.000201197	0.0308997
Alzheimer's disease	11	NDUFA2	hsa-miR-30a-5p	0.000180526	0.0287076
Alzheimer's disease	12	ATP2A2	hsa-miR-766-3p	9.31e-05	0.0181846
Alzheimer's disease	13	ATP5C1	hsa-miR-766-3p	5.38e-05	0.0123331
Alzheimer's disease	14	COX8A	hsa-miR-126-3p	6.87e-05	0.0146665
Alzheimer's disease	15	NDUFA1	hsa-miR-183-3p	2.01e-06	0.00108262
Alzheimer's disease	16	UQCRC2	hsa-miR-30a-5p	0.000208873	0.0316966
Alzheimer's disease	17	TNFRSF1A	hsa-miR-26a-1-3p	4.56e-05	0.0109754
Alzheimer's disease	18	GSK3B	hsa-miR-126-3p	1.69e-06	0.000950169
Alzheimer's disease	19	NDUFS3	hsa-miR-25-5p	4.42e-06	0.00197002
Alzheimer's disease	20	PPP3CC	hsa-miR-320b	4.24e-05	0.0104121
Alzheimer's disease	21	ATF6	hsa-miR-30a-5p	9.93e-05	0.0190206
Alzheimer's disease	22	APAF1	hsa-miR-320b	0.000229871	0.0338291
Alzheimer's disease	23	COX7B	hsa-miR-183-3p	7.93e-05	0.0162193
Alzheimer's disease	24	NDUFB7	hsa-miR-942	0.000217839	0.0326186
Alzheimer's disease	25	MAPK1	hsa-miR-126-3p	0.000137648	0.0238986
Alzheimer's disease	26	NDUFA8	hsa-miR-942	0.000120443	0.0218255
Alzheimer's disease	27	NDUFA3	hsa-miR-126-3p	0.00032441	0.0426463
Alzheimer's disease	28	PLCB2	hsa-miR-26a-1-3p	2.08e-06	0.00111048
Alzheimer's disease	29	CAPN1	hsa-miR-942	0.000194357	0.030194
Alzheimer's disease	30	COX6B1	hsa-miR-30a-5p	0.000360244	0.0457483
RNA transport	1	TMEM48	hsa-miR-29b-2-5p	0.000139506	0.0241269
RNA transport	2	THOC5	hsa-miR-766-3p	5.18e-05	0.01201
RNA transport	3	UPF3B	hsa-miR-126-3p	2.43e-05	0.00697706
RNA transport	4	EIF4B	hsa-miR-601	6.24e-06	0.00255127
RNA transport	5	EIF3J	hsa-miR-126-3p	3.13e-05	0.0083527
RNA transport	6	EIF3D	hsa-miR-126-3p	0.000395296	0.0485703
RNA transport	7	THOC7	hsa-miR-126-3p	1.03e-05	0.00372621
RNA transport	8	NUP54	hsa-miR-942	1.82e-05	0.00566319
RNA transport	9	NUP155	hsa-miR-601	0.000279952	0.0386346
RNA transport	10	PNN	hsa-miR-126-3p	6.15e-14	6.59e-10
RNA transport	11	EIF4G2	hsa-miR-183-3p	0.000299424	0.0404106
RNA transport	12	EIF3G	hsa-miR-320b	2.85e-06	0.00141088
RNA transport	13	NUP98	hsa-miR-601	0.00033648	0.0437308
RNA transport	14	EIF3H	hsa-miR-30a-5p	1.5e-05	0.00491244
RNA transport	15	TPR	hsa-miR-126-3p	4.17e-05	0.0102749
RNA transport	16	XPO1	hsa-miR-30a-5p	1.19e-06	0.000725408
RNA transport	17	NCBP1	hsa-miR-320b	0.000320246	0.0422791
RNA transport	18	EIF3I	hsa-miR-320b	6.48e-05	0.0140842
RNA transport	19	RPP14	hsa-miR-126-3p	1.73e-05	0.00544236
RNA transport	20	EIF1	hsa-miR-126-3p	7.91e-06	0.00305405
RNA transport	21	POP7	hsa-miR-126-3p	8.13e-05	0.0165184
RNA transport	22	EIF2B2	hsa-miR-25-5p	0.000122334	0.0220626
RNA transport	23	UPF2	hsa-miR-126-3p	4.49e-06	0.00199329
RNA transport	24	SAP18	hsa-miR-126-3p	1.52e-07	0.000145334
RNA transport	25	EIF5	hsa-miR-126-3p	2.32e-09	4.92e-06
RNA transport	26	EIF3B	hsa-miR-30a-5p	0.000229423	0.0337867
RNA transport	27	PHAX	hsa-miR-942	0.000328864	0.0430472
Protein processing in endoplasmic reticulum	1	UBE2D3	hsa-miR-766-3p	5.95e-05	0.013246
Protein processing in endoplasmic reticulum	2	HSPH1	hsa-miR-766-3p	0.000186112	0.029311
Protein processing in endoplasmic reticulum	3	UFD1L	hsa-miR-30a-5p	1.01e-05	0.00367743
Protein processing in endoplasmic reticulum	4	AMFR	hsa-miR-126-3p	6.94e-05	0.0147901
Protein processing in endoplasmic reticulum	5	DNAJB2	hsa-miR-766-3p	7.17e-08	7.99e-05
Protein processing in endoplasmic reticulum	6	MAN1A2	hsa-miR-29b-2-5p	1.91e-05	0.00586236
Protein processing in endoplasmic reticulum	7	SSR2	hsa-miR-25-5p	8.75e-05	0.0174071
Protein processing in endoplasmic reticulum	8	UGGT2	hsa-miR-29b-2-5p	0.000264638	0.0372052
Protein processing in endoplasmic reticulum	9	DNAJB11	hsa-miR-766-3p	8.34e-05	0.0168177
Protein processing in endoplasmic reticulum	10	EIF2AK1	hsa-miR-126-3p	0.000401715	0.04909
Protein processing in endoplasmic reticulum	11	HERPUD1	hsa-miR-30a-5p	1.05e-06	0.000657982
Protein processing in endoplasmic reticulum	12	UBE2E1	hsa-miR-126-3p	1.47e-05	0.00484262
Protein processing in endoplasmic reticulum	13	UBQLN1	hsa-miR-766-3p	2.36e-05	0.00682544
Protein processing in endoplasmic reticulum	14	VCP	hsa-miR-30d-5p	3.91e-05	0.00982085
Protein processing in endoplasmic reticulum	15	OS9	hsa-miR-126-3p	2.6e-08	3.52e-05
Protein processing in endoplasmic reticulum	16	CALR	hsa-miR-29b-2-5p	0.000136846	0.0238046
Protein processing in endoplasmic reticulum	17	DERL2	hsa-miR-30d-5p	0.000114014	0.0209786
Protein processing in endoplasmic reticulum	18	DAD1	hsa-miR-30a-5p	0.000388698	0.0480352
Protein processing in endoplasmic reticulum	19	UBE2D2	hsa-miR-25-5p	6.1e-05	0.0134861
Protein processing in endoplasmic reticulum	20	RPN2	hsa-miR-25-5p	4.76e-06	0.00208232
Protein processing in endoplasmic reticulum	21	BCL2	hsa-miR-20a-5p	4.26e-05	0.0104557
Protein processing in endoplasmic reticulum	22	ATF6	hsa-miR-30a-5p	9.93e-05	0.0190206
Protein processing in endoplasmic reticulum	23	LMAN2	hsa-miR-766-3p	2.96e-05	0.00804247
Protein processing in endoplasmic reticulum	24	UBE2G1	hsa-miR-30a-5p	3.84e-07	0.000304156
Protein processing in endoplasmic reticulum	25	TRAM1	hsa-miR-126-3p	2.62e-08	3.53e-05
Protein processing in endoplasmic reticulum	26	CAPN1	hsa-miR-942	0.000194357	0.030194
Protein processing in endoplasmic reticulum	27	BAG1	hsa-miR-183-3p	3.62e-10	1.02e-06
Spliceosome	1	HNRNPA1	hsa-miR-320b	0.000210977	0.031895
Spliceosome	2	PRPF38B	hsa-miR-126-3p	5.45e-09	9.84e-06
Spliceosome	3	NHP2L1	hsa-miR-30a-5p	4.07e-05	0.0101061
Spliceosome	4	SART1	hsa-miR-126-3p	5.53e-07	0.000401576
Spliceosome	5	CDC40	hsa-miR-30a-5p	4.59e-05	0.0110255
Spliceosome	6	SYF2	hsa-miR-126-3p	2.33e-15	4.02e-11
Spliceosome	7	ISY1	hsa-miR-20a-5p	1.03e-05	0.00372644
Spliceosome	8	SRSF6	hsa-miR-183-3p	5.73e-05	0.0128987
Spliceosome	9	SNRPF	hsa-miR-126-3p	0.000219687	0.032803
Spliceosome	10	SF3A3	hsa-miR-766-3p	1.43e-05	0.00472574
Spliceosome	11	PRPF3	hsa-miR-26a-1-3p	3.18e-05	0.00845843
Spliceosome	12	SRSF5	hsa-miR-126-3p	0.000312419	0.0415666
Spliceosome	13	PCBP1	hsa-miR-29b-2-5p	2.81e-06	0.00139737
Spliceosome	14	SRSF1	hsa-miR-320b	0.000197288	0.0304871
Spliceosome	15	NCBP1	hsa-miR-320b	0.000320246	0.0422791
Spliceosome	16	DDX46	hsa-miR-126-3p	0.000127104	0.022642
Spliceosome	17	RBM22	hsa-miR-30a-5p	2.27e-05	0.00665645
Spliceosome	18	SRSF4	hsa-miR-126-3p	3.28e-08	4.26e-05
Spliceosome	19	EFTUD2	hsa-miR-320b	6.08e-05	0.0134674
Spliceosome	20	SNRNP70	hsa-miR-183-3p	2.41e-08	3.3e-05
Spliceosome	21	SRSF9	hsa-miR-29b-2-5p	0.000147111	0.0249861
Spliceosome	22	HNRNPM	hsa-miR-126-3p	2.31e-16	5.59e-12
Spliceosome	23	CDC5L	hsa-miR-29b-2-5p	0.000266961	0.0374339

## Sheet: S8
Supplemental Table 8. Genes in the insulin signaling and mTOR pathways
insulin signaling/FOXO, n=134 genes			mTOR pathway, n=154 genes
AGAP2			AKT1
AKT1			AKT1S1
AKT2			AKT2
AKT3			AKT3
ARAF			ATP6V1A
ATG12			ATP6V1B1
ATM			ATP6V1B2
BCL2L11			ATP6V1C1
BCL6			ATP6V1C2
BNIP3			ATP6V1D
BRAF			ATP6V1E1
C8orf44-SGK3			ATP6V1E2
CAT			ATP6V1F
CCNB1			ATP6V1G1
CCNB2			ATP6V1G2
CCNB3			ATP6V1G3
CCND1			ATP6V1H
CCND2			BRAF
CCNG2			CAB39
CDK2			CAB39L
CDKN1A			CHUK
CDKN1B			CLIP1
CDKN2D			DDIT4
CHUK			DEPDC5
CKDKN2B			DEPTOR
CREBBP			DVL1
CREBBP			DVL2
CSNK1E			DVL3
EGF			EIF4B
EGFR			EIF4E
EP300			EIF4E1B
FASLG			EIF4E2
FBXO25			EIF4EBP1
FBXO32			FLCN
FOXG1			FNIP1
FOXO1			FNIP2
FOXO3			FZD1
FOXO4			FZD10
FOXO6			FZD2
G^PC			FZD3
G6PC2			FZD4
G8PC3			FZD5
GABARA			FZD6
GABARAP			FZD7
GABARAP			FZD8
GADD45A			FZD9
GADD45B			GRB10
GADD45G			GRB2
GRB2			GSK3B
GRM1			HRAS
HOMER1			IGF1
HOMER2			IGF1R
HOMER3			IKBKB
HRAS			INS
IGF1R			INSR
IGF1R			IRS1
IKBKB			KRAS
IL10			LAMTOR1
IL6			LAMTOR2
IL7R			LAMTOR3
INS			LAMTOR4
INSR			LAMTOR5
IRS1			LPIN1
IRS2			LRP5
IRS4			LRP6
KLF2			MAP2K1
KRAS			MAP2K2
LOC400927-CSNKIE			MAPK1
MAP2K1			MAPK3
MAP2K2			MAPKAP1
MAPK1			MIOS
MAPK10			MLST8
MAPK11			MTOR
MAPK12			NPRL2
MAPK13			NPRL3
MAPK14			NRAS
MAPK3			PDPK1
MAPK8			PIK3CA
MAPK9			PIK3CB
MDM2			PIK3CD
NLK			PIK3CG
NRAS			PIK3R1
PCK1			PIK3R2
PCK2			PIK3R3
PDPK1			PIK3R5
PIK3CA			PRKAA1
PIK3CB			PRKAA2
PIK3CD			PRKCA
PIK3CG			PRKCB
PIK3R1			PRKCG
PIK3R2			PRR5
PIK3R3			PTEN
PIK3R5			RAF1
PLK1			RHEB
PLK2			RHOA
PLK3			RICTOR
PLK4			RNF152
PRKAA1			RPS6
PRKAA2			RPS6KA1
PRKAB1			RPS6KA2
PRKAB2			RPS6KA3
PRKAG1			RPS6KA6
PRKAG2			RPS6KB1
PRKAG3			RPS6KB2
PRMT1			RPTOR
PTEN			RRAGA
RAF1			RRAGB
RAG1			RRAGC
RAG2			RRAGD
RBL2			SEC13
S1PR1			SEH1L
S1PR4			SESN2
SETD7			SGK1
SGK1			SKP2
SGK2			SLC38A9
SGK3			SLC3A2
SIRT1			SLC7A5
SKP2			SOS1
SLC2A4			SOS2
SMAD2			STK11
SMAD3			STRADA
SMAD4			STRADB
SOD2			TBC1D7
SOS1			TBC1D7-LOC100130357 readthrough
SOS2			TELO2
STK11			TNF
STK4			TNFRSF1A
TGFB1			TSC1
TGFB2			TSC2
TGFB3			TTI1
TGFBR1			ULK1
TGFBR2			ULK2
TNFSF10			ULK3
USP7			WDR24
			WDR59
			WNT1
			WNT10A
			WNT10B
			WNT11
			WNT16
			WNT2
			WNT2B
			WNT3
			WNT3A
			WNT4
			WNT5A
			WNT5B
			WNT6
			WNT7A
			WNT7B
			WNT8A
			WNT8B
			WNT9A
			WNT9B

## Sheet: S9
Supplemental Table 9. Pathway analysis results						Supplemental Table 9: Top biologic pathways based on miRNA-mRNA coexpression pairs from 11 downregulated miRNAs & the unique 920 associated genes
Pathway	Gene Index	Gene	Associated miRNA	miRNA-mRNA association p-value	miRNA-mRNA association FDR				Pathway Name	Genes in Pathway	Ratio of enrichment	p-value	FDR Q value
T cell receptor signaling pathway	1	CD8A	miR-193b-3p	3.1e-09	6.17e-06				T cell receptor signaling pathway	105	4.22	5.9e-09	1.8e-06
T cell receptor signaling pathway	2	FYN	miR-193b-3p	3.58e-08	4.55e-05				Natural killer cell mediated cytotoxicity	135	2.99	9.5e-06	0.0014
T cell receptor signaling pathway	3	ITK	miR-193b-3p	7.01e-08	7.85e-05				Non-small cell lung cancer	56	3.96	7.6e-05	0.0077
T cell receptor signaling pathway	4	CBLB	miR-193b-3p	1.78e-07	0.000165587				Th1 and Th2 cell differentiation	92	3.07	0.00016	0.012
T cell receptor signaling pathway	5	AKT3	miR-193b-3p	1.95e-07	0.000177849				Endometrial cancer	52	3.88	0.00019	0.012
T cell receptor signaling pathway	6	NFATC3	miR-193b-3p	7.31e-07	0.000497527				Hepatitis B	146	2.48	0.0003	0.013
T cell receptor signaling pathway	7	MAP3K7	miR-126-5p	1.38e-06	0.000814029				Cholinergic synapse	111	2.72	0.00035	0.013
T cell receptor signaling pathway	8	ICOS	miR-193b-3p	2.4e-06	0.00123418				Chemokine signaling pathway	187	2.26	0.00036	0.013
T cell receptor signaling pathway	9	HRAS	miR-1274A	4.4e-06	0.00196009				Ras signaling pathway	229	2.11	0.00039	0.013
T cell receptor signaling pathway	10	NFATC2	miR-193b-3p	7.73e-06	0.00300021				Apoptosis	140	2.45	0.00053	0.014
T cell receptor signaling pathway	11	CD28	miR-193b-3p	1.94e-05	0.00593101
T cell receptor signaling pathway	12	PIK3CG	miR-193b-3p	2.34e-05	0.00680174
T cell receptor signaling pathway	13	MALT1	miR-193b-3p	3.73e-05	0.00949677
T cell receptor signaling pathway	14	GSK3B	miR-491-5p	4.01e-05	0.0100039
T cell receptor signaling pathway	15	MAPK1	miR-193b-3p	7.66e-05	0.0158295
T cell receptor signaling pathway	16	CDK4	miR-193b-3p	8.74e-05	0.0173969
T cell receptor signaling pathway	17	LAT	miR-126-5p	0.000144424	0.0246812
T cell receptor signaling pathway	18	PTPN6	miR-126-5p	0.000201292	0.0309105
T cell receptor signaling pathway	19	VAV3	miR-193b-3p	0.000212541	0.0320534
T cell receptor signaling pathway	20	IFNG	miR-193b-3p	0.000229833	0.0338255
T cell receptor signaling pathway	21	PLCG1	miR-193b-3p	0.000269355	0.0376703
T cell receptor signaling pathway	22	PIK3R3	miR-193b-3p	0.000275698	0.0382569
Natural killer cell mediated cytotoxicity	1	PRKCA	miR-193b-3p	3.8e-18	1.42e-13
Natural killer cell mediated cytotoxicity	2	KLRK1	miR-193b-3p	2.74e-15	4.65e-11
Natural killer cell mediated cytotoxicity	3	KLRD1	miR-193b-3p	1.75e-11	8.03e-08
Natural killer cell mediated cytotoxicity	4	PRF1	miR-193b-3p	2.68e-11	1.14e-07
Natural killer cell mediated cytotoxicity	5	ITGAL	miR-193b-3p	2.27e-10	6.93e-07
Natural killer cell mediated cytotoxicity	6	GZMB	miR-193b-3p	9.37e-09	1.54e-05
Natural killer cell mediated cytotoxicity	7	FASLG	miR-193b-3p	2.22e-08	3.1e-05
Natural killer cell mediated cytotoxicity	8	FYN	miR-193b-3p	3.58e-08	4.55e-05
Natural killer cell mediated cytotoxicity	9	NCR3	miR-193b-3p	1.53e-07	0.000145979
Natural killer cell mediated cytotoxicity	10	HRAS	miR-1274A	4.4e-06	0.00196009
Natural killer cell mediated cytotoxicity	11	NFATC2	miR-193b-3p	7.73e-06	0.00300021
Natural killer cell mediated cytotoxicity	12	PIK3CG	miR-193b-3p	2.34e-05	0.00680174
Natural killer cell mediated cytotoxicity	13	KLRC3	miR-193b-3p	2.57e-05	0.00728642
Natural killer cell mediated cytotoxicity	14	MAPK1	miR-193b-3p	7.66e-05	0.0158295
Natural killer cell mediated cytotoxicity	15	LAT	miR-126-5p	0.000144424	0.0246812
Natural killer cell mediated cytotoxicity	16	PTPN6	miR-126-5p	0.000201292	0.0309105
Natural killer cell mediated cytotoxicity	17	VAV3	miR-193b-3p	0.000212541	0.0320534
Natural killer cell mediated cytotoxicity	18	IFNG	miR-193b-3p	0.000229833	0.0338255
Natural killer cell mediated cytotoxicity	19	PLCG1	miR-193b-3p	0.000269355	0.0376703
Natural killer cell mediated cytotoxicity	20	PIK3R3	miR-193b-3p	0.000275698	0.0382569
Non-small cell lung cancer	1	FHIT	miR-193b-3p	9.06e-21	6.65e-16
Non-small cell lung cancer	2	PRKCA	miR-193b-3p	3.8e-18	1.42e-13
Non-small cell lung cancer	3	AKT3	miR-193b-3p	1.95e-07	0.000177849
Non-small cell lung cancer	4	CDK6	miR-193b-3p	2.01e-07	0.000182501
Non-small cell lung cancer	5	HRAS	miR-1274A	4.4e-06	0.00196009
Non-small cell lung cancer	6	PIK3CG	miR-193b-3p	2.34e-05	0.00680174
Non-small cell lung cancer	7	RASSF1	miR-193b-3p	5.62e-05	0.012716
Non-small cell lung cancer	8	MAPK1	miR-193b-3p	7.66e-05	0.0158295
Non-small cell lung cancer	9	CDK4	miR-193b-3p	8.74e-05	0.0173969
Non-small cell lung cancer	10	PLCG1	miR-193b-3p	0.000269355	0.0376703
Non-small cell lung cancer	11	PIK3R3	miR-193b-3p	0.000275698	0.0382569
Th1 and Th2 cell differentiation	1	TBX21	miR-193b-3p	2e-09	4.41e-06
Th1 and Th2 cell differentiation	2	IL2RB	miR-193b-3p	6.39e-08	7.29e-05
Th1 and Th2 cell differentiation	3	NFATC3	miR-193b-3p	7.31e-07	0.000497527
Th1 and Th2 cell differentiation	4	RUNX3	miR-193b-3p	7.5e-07	0.000506543
Th1 and Th2 cell differentiation	5	MAML2	miR-193b-3p	6.71e-06	0.00269205
Th1 and Th2 cell differentiation	6	NFATC2	miR-193b-3p	7.73e-06	0.00300021
Th1 and Th2 cell differentiation	7	GATA3	miR-193b-3p	1.21e-05	0.00419739
Th1 and Th2 cell differentiation	8	JAG1	miR-1249	3.13e-05	0.0083585
Th1 and Th2 cell differentiation	9	STAT4	miR-193b-3p	3.87e-05	0.00975365
Th1 and Th2 cell differentiation	10	MAPK1	miR-193b-3p	7.66e-05	0.0158295
Th1 and Th2 cell differentiation	11	LAT	miR-126-5p	0.000144424	0.0246812
Th1 and Th2 cell differentiation	12	MAF	miR-193b-3p	0.000200205	0.0307982
Th1 and Th2 cell differentiation	13	IFNG	miR-193b-3p	0.000229833	0.0338255
Th1 and Th2 cell differentiation	14	PLCG1	miR-193b-3p	0.000269355	0.0376703
Endometrial cancer	1	LEF1	miR-193b-3p	5.82e-32	4.69e-26
Endometrial cancer	2	MYC	miR-193b-3p	1.96e-13	1.77e-09
Endometrial cancer	3	TCF7	miR-193b-3p	4.71e-11	1.86e-07
Endometrial cancer	4	AKT3	miR-193b-3p	1.95e-07	0.000177849
Endometrial cancer	5	HRAS	miR-1274A	4.4e-06	0.00196009
Endometrial cancer	6	PIK3CG	miR-193b-3p	2.34e-05	0.00680174
Endometrial cancer	7	GSK3B	miR-491-5p	4.01e-05	0.0100039
Endometrial cancer	8	MAPK1	miR-193b-3p	7.66e-05	0.0158295
Endometrial cancer	9	ILK	miR-219-1-3p	0.000155067	0.025886
Endometrial cancer	10	PIK3R3	miR-193b-3p	0.000275698	0.0382569
Hepatitis B	1	PRKCA	miR-193b-3p	3.8e-18	1.42e-13
Hepatitis B	2	MYC	miR-193b-3p	1.96e-13	1.77e-09
Hepatitis B	3	BCL2	miR-193b-3p	1.72e-12	1.13e-08
Hepatitis B	4	TLR3	miR-193b-3p	8.9e-09	1.48e-05
Hepatitis B	5	FASLG	miR-193b-3p	2.22e-08	3.1e-05
Hepatitis B	6	AKT3	miR-193b-3p	1.95e-07	0.000177849
Hepatitis B	7	CDK6	miR-193b-3p	2.01e-07	0.000182501
Hepatitis B	8	NFATC3	miR-193b-3p	7.31e-07	0.000497527
Hepatitis B	9	HRAS	miR-1274A	4.4e-06	0.00196009
Hepatitis B	10	NFATC2	miR-193b-3p	7.73e-06	0.00300021
Hepatitis B	11	PIK3CG	miR-193b-3p	2.34e-05	0.00680174
Hepatitis B	12	STAT4	miR-193b-3p	3.87e-05	0.00975365
Hepatitis B	13	CREB3L2	miR-193b-3p	6.84e-05	0.0146315
Hepatitis B	14	MAPK1	miR-193b-3p	7.66e-05	0.0158295
Hepatitis B	15	CDK4	miR-193b-3p	8.74e-05	0.0173969
Hepatitis B	16	TBK1	miR-193b-3p	0.000130582	0.0230537
Hepatitis B	17	YWHAQ	miR-193b-3p	0.000205423	0.0313449
Hepatitis B	18	PIK3R3	miR-193b-3p	0.000275698	0.0382569
Cholinergic synapse	1	PRKCA	miR-193b-3p	3.8e-18	1.42e-13
Cholinergic synapse	2	CAMK4	miR-193b-3p	7.95e-14	8.19e-10
Cholinergic synapse	3	BCL2	miR-193b-3p	1.72e-12	1.13e-08
Cholinergic synapse	4	FYN	miR-193b-3p	3.58e-08	4.55e-05
Cholinergic synapse	5	AKT3	miR-193b-3p	1.95e-07	0.000177849
Cholinergic synapse	6	GNG11	miR-543	2.58e-06	0.00130389
Cholinergic synapse	7	HRAS	miR-1274A	4.4e-06	0.00196009
Cholinergic synapse	8	GNAO1	miR-193b-3p	7.95e-06	0.0030632
Cholinergic synapse	9	PIK3CG	miR-193b-3p	2.34e-05	0.00680174
Cholinergic synapse	10	GNGT2	miR-193b-3p	3.51e-05	0.00909105
Cholinergic synapse	11	GNG2	miR-193b-3p	5.3e-05	0.0122017
Cholinergic synapse	12	CREB3L2	miR-193b-3p	6.84e-05	0.0146315
Cholinergic synapse	13	MAPK1	miR-193b-3p	7.66e-05	0.0158295
Cholinergic synapse	14	PLCB1	miR-193b-3p	0.000183507	0.0290312
Cholinergic synapse	15	PIK3R3	miR-193b-3p	0.000275698	0.0382569
Chemokine signaling pathway	1	CCR7	miR-193b-3p	6.77e-27	1.82e-21
Chemokine signaling pathway	2	CCL4	miR-193b-3p	4.88e-10	1.31e-06
Chemokine signaling pathway	3	ITK	miR-193b-3p	7.01e-08	7.85e-05
Chemokine signaling pathway	4	AKT3	miR-193b-3p	1.95e-07	0.000177849
Chemokine signaling pathway	5	GNG11	miR-543	2.58e-06	0.00130389
Chemokine signaling pathway	6	CXCR4	miR-193b-3p	3.53e-06	0.00166223
Chemokine signaling pathway	7	HRAS	miR-1274A	4.4e-06	0.00196009
Chemokine signaling pathway	8	CXCR3	miR-193b-3p	2.18e-05	0.00645571
Chemokine signaling pathway	9	CX3CR1	miR-193b-3p	2.32e-05	0.00675563
Chemokine signaling pathway	10	PIK3CG	miR-193b-3p	2.34e-05	0.00680174
Chemokine signaling pathway	11	GNGT2	miR-193b-3p	3.51e-05	0.00909105
Chemokine signaling pathway	12	GSK3B	miR-491-5p	4.01e-05	0.0100039
Chemokine signaling pathway	13	GNG2	miR-193b-3p	5.3e-05	0.0122017
Chemokine signaling pathway	14	MAPK1	miR-193b-3p	7.66e-05	0.0158295
Chemokine signaling pathway	15	RASGRP2	miR-126-5p	0.000150065	0.0253269
Chemokine signaling pathway	16	CCL5	miR-491-5p	0.000168017	0.0273317
Chemokine signaling pathway	17	PLCB1	miR-193b-3p	0.000183507	0.0290312
Chemokine signaling pathway	18	PTK2	miR-126-5p	0.000186137	0.0293111
Chemokine signaling pathway	19	VAV3	miR-193b-3p	0.000212541	0.0320534
Chemokine signaling pathway	20	CXCR6	miR-193b-3p	0.000258107	0.0365856
Chemokine signaling pathway	21	PIK3R3	miR-193b-3p	0.000275698	0.0382569
Ras signaling pathway	1	PRKCA	miR-193b-3p	3.8e-18	1.42e-13
Ras signaling pathway	2	FASLG	miR-193b-3p	2.22e-08	3.1e-05
Ras signaling pathway	3	PDGFD	miR-193b-3p	5.97e-08	6.9e-05
Ras signaling pathway	4	AKT3	miR-193b-3p	1.95e-07	0.000177849
Ras signaling pathway	5	GNG11	miR-543	2.58e-06	0.00130389
Ras signaling pathway	6	HRAS	miR-1274A	4.4e-06	0.00196009
Ras signaling pathway	7	RASGRF2	miR-193b-3p	1.59e-05	0.00512296
Ras signaling pathway	8	PIK3CG	miR-193b-3p	2.34e-05	0.00680174
Ras signaling pathway	9	GNGT2	miR-193b-3p	3.51e-05	0.00909105
Ras signaling pathway	10	BRAP	miR-126-5p	4.09e-05	0.0101349
Ras signaling pathway	11	GNG2	miR-193b-3p	5.3e-05	0.0122017
Ras signaling pathway	12	RASSF1	miR-193b-3p	5.62e-05	0.012716
Ras signaling pathway	13	MAPK1	miR-193b-3p	7.66e-05	0.0158295
Ras signaling pathway	14	RRAS2	miR-1179	0.000130579	0.023054
Ras signaling pathway	15	TBK1	miR-193b-3p	0.000130582	0.0230537
Ras signaling pathway	16	NF1	miR-491-5p	0.000143988	0.0246293
Ras signaling pathway	17	LAT	miR-126-5p	0.000144424	0.0246812
Ras signaling pathway	18	RASGRP2	miR-126-5p	0.000150065	0.0253269
Ras signaling pathway	19	IGF1R	miR-193b-3p	0.000160198	0.0264715
Ras signaling pathway	20	FOXO4	miR-193b-3p	0.000211187	0.0319127
Ras signaling pathway	21	ETS1	miR-193b-3p	0.000225841	0.0334301
Ras signaling pathway	22	PLCG1	miR-193b-3p	0.000269355	0.0376703
Ras signaling pathway	23	PIK3R3	miR-193b-3p	0.000275698	0.0382569
Ras signaling pathway	24	RASA2	miR-193b-3p	0.00034186	0.044188
Apoptosis	1	BCL2	miR-193b-3p	1.72e-12	1.13e-08
Apoptosis	2	ATM	miR-193b-3p	7.25e-12	3.83e-08
Apoptosis	3	PRF1	miR-193b-3p	2.68e-11	1.14e-07
Apoptosis	4	CTSW	miR-193b-3p	7.09e-11	2.61e-07
Apoptosis	5	GZMB	miR-193b-3p	9.37e-09	1.54e-05
Apoptosis	6	FASLG	miR-193b-3p	2.22e-08	3.1e-05
Apoptosis	7	ERN1	miR-193b-3p	1.16e-07	0.000117382
Apoptosis	8	AKT3	miR-193b-3p	1.95e-07	0.000177849
Apoptosis	9	CAPN2	miR-193b-3p	3.66e-07	0.000293045
Apoptosis	10	BCL2A1	miR-126-5p	2.33e-06	0.00120623
Apoptosis	11	HRAS	miR-1274A	4.4e-06	0.00196009
Apoptosis	12	PIK3CG	miR-193b-3p	2.34e-05	0.00680174
Apoptosis	13	MAPK1	miR-193b-3p	7.66e-05	0.0158295
Apoptosis	14	CFLAR	miR-193b-3p	0.000100825	0.01923
Apoptosis	15	PTPN13	miR-193b-3p	0.000122828	0.022117
Apoptosis	16	MAP3K5	miR-193b-3p	0.000177496	0.0283778
Apoptosis	17	PIK3R3	miR-193b-3p	0.000275698	0.0382569
